# Supplementary material for: Runs of homozygosity reveal population dynamics and selection across global cattle
Source: J Anim Sci Biotechnol. 2026 May 6;17:84. doi: 10.1186/s40104-026-01403-0 (PMC13147640; doi:10.1186/s40104-026-01403-0)
Supplement: Supplementary file 1 — Additional file 1: Table S1. Overview of sample information and sequencing statistics for the global cattle panel. Table S2. Four inbreeding coefficients of 102 cattle breeds from 17 regions worldwide. Table S3. Spearman correlation between four inbreeding coefficients, including FROH, FHOM, FGRM, and FUNI. Table S4. Permutation‑derived ROH hotspot thresholds and cross‑validation with selection signatures across 17 geographic regions. Table S5. Gene annotation of regional ROH hotspots identified via permutation tests (P < 0.01). Table S6. Functional enrichment analysis of regional ROH hotspot genes based on KOBAS v3.0 database. Table S7. Functional enrichment analysis of genes within regional ROH hotspots cross-validated by selection scans based on the KOBAS v3.0 database. Table S8. Gene annotation of ROH hotspots associated with cattle production and adaptive traits. Table S9. Functional enrichment analysis of ROH hotspot genes for cattle adaptation and production traits based on KOBAS v3.0 database. [file 40104_2026_1403_MOESM1_ESM.xlsx]

## Sheet: Table S1
Table S1. Overview of sample information and sequencing statistics for the global cattle panel. Management type: Commercial (intensively selected breeds) vs Indigenous (local/traditional breeds). Admixture level derived from whole-genome SNP admixture analysis (K=2). Trait group indicates breeds used in specific analyses (see Materials and Methods for pairwise comparisons). Samples with PI-HAT ≥ …
Sample ID	Breed	Region	Scientific name	Data source	Origin country	Read count	Mapping rate	Coverage	Relatedness Status (Passed / Excluded)	Taurine ancestry proportion (%)	Trait group(s)	Management type	Production Purpose	Body weight(kg)	Body Height(cm)	Milk production	Reference
20033	Nanyang	North-Central China	Bos indicus × Bos taurus	This study	Nanyang, China	257360471	0.9986	13.6719X	Passed	25.1961	Growth (as control)	Indigenous	/	400-800	120-140	<2000	https://zypc.nahs.org.cn/pzml/detail.html?articleId=2363&showButton=true
200017	Nanyang	North-Central China	Bos indicus × Bos taurus	This study	Nanyang, China	184329412	0.9984	9.7818X	Passed	28.4085	Growth (as control)	Indigenous	/	400-800	120-140	<2000	https://zypc.nahs.org.cn/pzml/detail.html?articleId=2363&showButton=true
200044	Nanyang	North-Central China	Bos indicus × Bos taurus	This study	Nanyang, China	239130357	0.9984	12.6876X	Passed	27.4704	Growth (as control)	Indigenous	/	400-800	120-140	<2000	https://zypc.nahs.org.cn/pzml/detail.html?articleId=2363&showButton=true
200075	Nanyang	North-Central China	Bos indicus × Bos taurus	This study	Nanyang, China	227259623	0.998	12.0657X	Passed	25.5378	Growth (as control)	Indigenous	/	400-800	120-140	<2000	https://zypc.nahs.org.cn/pzml/detail.html?articleId=2363&showButton=true
190043	Nanyang	North-Central China	Bos indicus × Bos taurus	This study	Nanyang, China	200185461	0.9985	10.6252X	Excluded (PI-HAT ≥ 0.25)	/	/	Indigenous	/	400-800	120-140	<2000	https://zypc.nahs.org.cn/pzml/detail.html?articleId=2363&showButton=true
1158	Qinchuan	North-Central China	Bos indicus × Bos taurus	This study	Fufeng, Baoji, Shannxi, China	210085083	0.9985	11.1906X	Passed	63.0301	Growth (as control)	Indigenous	/	400-800	120-140	<2000	https://zypc.nahs.org.cn/pzml/detail.html?articleId=24340000&showButton=true
1197	Qinchuan	North-Central China	Bos indicus × Bos taurus	This study	Fufeng, Baoji, Shannxi, China	208076889	0.9986	11.0811X	Passed	62.7114	Growth (as control)	Indigenous	/	400-800	120-140	<2000	https://zypc.nahs.org.cn/pzml/detail.html?articleId=24340000&showButton=true
1222	Qinchuan	North-Central China	Bos indicus × Bos taurus	This study	Fufeng, Baoji, Shannxi, China	204578691	0.9985	10.9054X	Passed	62.3072	Growth (as control)	Indigenous	/	400-800	120-140	<2000	https://zypc.nahs.org.cn/pzml/detail.html?articleId=24340000&showButton=true
1236	Qinchuan	North-Central China	Bos indicus × Bos taurus	This study	Fufeng, Baoji, Shannxi, China	208083580	0.9985	10.92X	Passed	61.6397	Growth (as control)	Indigenous	/	400-800	120-140	<2000	https://zypc.nahs.org.cn/pzml/detail.html?articleId=24340000&showButton=true
1237	Qinchuan	North-Central China	Bos indicus × Bos taurus	This study	Fufeng, Baoji, Shannxi, China	209303099	0.9985	11.0384X	Passed	62.1432	Growth (as control)	Indigenous	/	400-800	120-140	<2000	https://zypc.nahs.org.cn/pzml/detail.html?articleId=24340000&showButton=true
1239	Qinchuan	North-Central China	Bos indicus × Bos taurus	This study	Fufeng, Baoji, Shannxi, China	212650777	0.9984	11.317X	Passed	64.7716	Growth (as control)	Indigenous	/	400-800	120-140	<2000	https://zypc.nahs.org.cn/pzml/detail.html?articleId=24340000&showButton=true
1240	Qinchuan	North-Central China	Bos indicus × Bos taurus	This study	Fufeng, Baoji, Shannxi, China	211660154	0.9982	11.2522X	Passed	61.5965	Growth (as control)	Indigenous	/	400-800	120-140	<2000	https://zypc.nahs.org.cn/pzml/detail.html?articleId=24340000&showButton=true
1245	Qinchuan	North-Central China	Bos indicus × Bos taurus	This study	Fufeng, Baoji, Shannxi, China	210650942	0.9985	11.0367X	Passed	65.2505	Growth (as control)	Indigenous	/	400-800	120-140	<2000	https://zypc.nahs.org.cn/pzml/detail.html?articleId=24340000&showButton=true
1250	Qinchuan	North-Central China	Bos indicus × Bos taurus	This study	Fufeng, Baoji, Shannxi, China	245491836	0.9986	13.0972X	Passed	62.3993	Growth (as control)	Indigenous	/	400-800	120-140	<2000	https://zypc.nahs.org.cn/pzml/detail.html?articleId=24340000&showButton=true
1257Bull	Qinchuan	North-Central China	Bos indicus × Bos taurus	This study	Fufeng, Baoji, Shannxi, China	204568133	0.9987	10.8951X	Passed	63.7191	Growth (as control)	Indigenous	/	400-800	120-140	<2000	https://zypc.nahs.org.cn/pzml/detail.html?articleId=24340000&showButton=true
1260	Qinchuan	North-Central China	Bos indicus × Bos taurus	This study	Fufeng, Baoji, Shannxi, China	199012439	0.9987	10.5969X	Passed	63.3963	Growth (as control)	Indigenous	/	400-800	120-140	<2000	https://zypc.nahs.org.cn/pzml/detail.html?articleId=24340000&showButton=true
1262Bull	Qinchuan	North-Central China	Bos indicus × Bos taurus	This study	Fufeng, Baoji, Shannxi, China	205492792	0.9988	10.9987X	Passed	62.957	Growth (as control)	Indigenous	/	400-800	120-140	<2000	https://zypc.nahs.org.cn/pzml/detail.html?articleId=24340000&showButton=true
1265	Qinchuan	North-Central China	Bos indicus × Bos taurus	This study	Fufeng, Baoji, Shannxi, China	204010565	0.9986	10.8867X	Passed	61.0561	Growth (as control)	Indigenous	/	400-800	120-140	<2000	https://zypc.nahs.org.cn/pzml/detail.html?articleId=24340000&showButton=true
1271	Qinchuan	North-Central China	Bos indicus × Bos taurus	This study	Fufeng, Baoji, Shannxi, China	204456619	0.9987	10.933X	Passed	61.798	Growth (as control)	Indigenous	/	400-800	120-140	<2000	https://zypc.nahs.org.cn/pzml/detail.html?articleId=24340000&showButton=true
1273Bull	Qinchuan	North-Central China	Bos indicus × Bos taurus	This study	Fufeng, Baoji, Shannxi, China	218575608	0.9988	11.6812X	Passed	64.6958	Growth (as control)	Indigenous	/	400-800	120-140	<2000	https://zypc.nahs.org.cn/pzml/detail.html?articleId=24340000&showButton=true
1277	Qinchuan	North-Central China	Bos indicus × Bos taurus	This study	Fufeng, Baoji, Shannxi, China	287483957	0.9988	15.3587X	Passed	60.0466	Growth (as control)	Indigenous	/	400-800	120-140	<2000	https://zypc.nahs.org.cn/pzml/detail.html?articleId=24340000&showButton=true
1282Bull	Qinchuan	North-Central China	Bos indicus × Bos taurus	This study	Fufeng, Baoji, Shannxi, China	229780711	0.9984	12.2857X	Passed	59.1594	Growth (as control)	Indigenous	/	400-800	120-140	<2000	https://zypc.nahs.org.cn/pzml/detail.html?articleId=24340000&showButton=true
1284	Qinchuan	North-Central China	Bos indicus × Bos taurus	This study	Fufeng, Baoji, Shannxi, China	219595053	0.9984	11.6991X	Passed	63.6967	Growth (as control)	Indigenous	/	400-800	120-140	<2000	https://zypc.nahs.org.cn/pzml/detail.html?articleId=24340000&showButton=true
1290	Qinchuan	North-Central China	Bos indicus × Bos taurus	This study	Fufeng, Baoji, Shannxi, China	288566817	0.9985	15.4024X	Passed	61.2672	Growth (as control)	Indigenous	/	400-800	120-140	<2000	https://zypc.nahs.org.cn/pzml/detail.html?articleId=24340000&showButton=true
1291Bull	Qinchuan	North-Central China	Bos indicus × Bos taurus	This study	Fufeng, Baoji, Shannxi, China	195875807	0.9984	10.4239X	Passed	62.8512	Growth (as control)	Indigenous	/	400-800	120-140	<2000	https://zypc.nahs.org.cn/pzml/detail.html?articleId=24340000&showButton=true
1292	Qinchuan	North-Central China	Bos indicus × Bos taurus	This study	Fufeng, Baoji, Shannxi, China	250888264	0.9986	13.4141X	Passed	63.3155	Growth (as control)	Indigenous	/	400-800	120-140	<2000	https://zypc.nahs.org.cn/pzml/detail.html?articleId=24340000&showButton=true
1292Bull	Qinchuan	North-Central China	Bos indicus × Bos taurus	This study	Fufeng, Baoji, Shannxi, China	241811425	0.9985	12.9059X	Passed	61.2255	Growth (as control)	Indigenous	/	400-800	120-140	<2000	https://zypc.nahs.org.cn/pzml/detail.html?articleId=24340000&showButton=true
1293Bull	Qinchuan	North-Central China	Bos indicus × Bos taurus	This study	Fufeng, Baoji, Shannxi, China	196152170	0.9987	10.5034X	Passed	60.4626	Growth (as control)	Indigenous	/	400-800	120-140	<2000	https://zypc.nahs.org.cn/pzml/detail.html?articleId=24340000&showButton=true
1294	Qinchuan	North-Central China	Bos indicus × Bos taurus	This study	Fufeng, Baoji, Shannxi, China	235892159	0.9983	12.3129X	Passed	64.4371	Growth (as control)	Indigenous	/	400-800	120-140	<2000	https://zypc.nahs.org.cn/pzml/detail.html?articleId=24340000&showButton=true
1295Bull	Qinchuan	North-Central China	Bos indicus × Bos taurus	This study	Fufeng, Baoji, Shannxi, China	224119348	0.9986	11.9593X	Passed	59.7899	Growth (as control)	Indigenous	/	400-800	120-140	<2000	https://zypc.nahs.org.cn/pzml/detail.html?articleId=24340000&showButton=true
1297Bull	Qinchuan	North-Central China	Bos indicus × Bos taurus	This study	Fufeng, Baoji, Shannxi, China	231902878	0.9987	12.3926X	Passed	63.787	Growth (as control)	Indigenous	/	400-800	120-140	<2000	https://zypc.nahs.org.cn/pzml/detail.html?articleId=24340000&showButton=true
1299Bull	Qinchuan	North-Central China	Bos indicus × Bos taurus	This study	Fufeng, Baoji, Shannxi, China	187515992	0.9984	9.9509X	Passed	63.1663	Growth (as control)	Indigenous	/	400-800	120-140	<2000	https://zypc.nahs.org.cn/pzml/detail.html?articleId=24340000&showButton=true
1300	Qinchuan	North-Central China	Bos indicus × Bos taurus	This study	Fufeng, Baoji, Shannxi, China	190605220	0.9987	10.1474X	Passed	61.3147	Growth (as control)	Indigenous	/	400-800	120-140	<2000	https://zypc.nahs.org.cn/pzml/detail.html?articleId=24340000&showButton=true
1300Bull	Qinchuan	North-Central China	Bos indicus × Bos taurus	This study	Fufeng, Baoji, Shannxi, China	212883463	0.9986	11.3248X	Passed	62.2287	Growth (as control)	Indigenous	/	400-800	120-140	<2000	https://zypc.nahs.org.cn/pzml/detail.html?articleId=24340000&showButton=true
1301	Qinchuan	North-Central China	Bos indicus × Bos taurus	This study	Fufeng, Baoji, Shannxi, China	239541946	0.9986	12.7448X	Passed	63.0895	Growth (as control)	Indigenous	/	400-800	120-140	<2000	https://zypc.nahs.org.cn/pzml/detail.html?articleId=24340000&showButton=true
1303Bull	Qinchuan	North-Central China	Bos indicus × Bos taurus	This study	Fufeng, Baoji, Shannxi, China	196550881	0.9987	10.4315X	Passed	60.6444	Growth (as control)	Indigenous	/	400-800	120-140	<2000	https://zypc.nahs.org.cn/pzml/detail.html?articleId=24340000&showButton=true
1154	Qinchuan	North-Central China	Bos indicus × Bos taurus	This study	Fufeng, Baoji, Shannxi, China	206101606	0.9983	10.7519X	Excluded (PI-HAT ≥ 0.25)	/	/	Indigenous	/	400-800	120-140	<2000	https://zypc.nahs.org.cn/pzml/detail.html?articleId=24340000&showButton=true
1185	Qinchuan	North-Central China	Bos indicus × Bos taurus	This study	Fufeng, Baoji, Shannxi, China	198232104	0.9987	10.5387X	Excluded (PI-HAT ≥ 0.25)	/	/	Indigenous	/	400-800	120-140	<2000	https://zypc.nahs.org.cn/pzml/detail.html?articleId=24340000&showButton=true
1223	Qinchuan	North-Central China	Bos indicus × Bos taurus	This study	Fufeng, Baoji, Shannxi, China	211801433	0.9986	11.2434X	Excluded (PI-HAT ≥ 0.25)	/	/	Indigenous	/	400-800	120-140	<2000	https://zypc.nahs.org.cn/pzml/detail.html?articleId=24340000&showButton=true
1231	Qinchuan	North-Central China	Bos indicus × Bos taurus	This study	Fufeng, Baoji, Shannxi, China	255203592	0.9988	13.6425X	Excluded (PI-HAT ≥ 0.25)	/	/	Indigenous	/	400-800	120-140	<2000	https://zypc.nahs.org.cn/pzml/detail.html?articleId=24340000&showButton=true
1263Bull	Qinchuan	North-Central China	Bos indicus × Bos taurus	This study	Fufeng, Baoji, Shannxi, China	225213717	0.9988	12.0519X	Excluded (PI-HAT ≥ 0.25)	/	/	Indigenous	/	400-800	120-140	<2000	https://zypc.nahs.org.cn/pzml/detail.html?articleId=24340000&showButton=true
1273	Qinchuan	North-Central China	Bos indicus × Bos taurus	This study	Fufeng, Baoji, Shannxi, China	247566867	0.9985	13.0037X	Excluded (PI-HAT ≥ 0.25)	/	/	Indigenous	/	400-800	120-140	<2000	https://zypc.nahs.org.cn/pzml/detail.html?articleId=24340000&showButton=true
1287	Qinchuan	North-Central China	Bos indicus × Bos taurus	This study	Fufeng, Baoji, Shannxi, China	218461740	0.9984	11.5149X	Excluded (PI-HAT ≥ 0.25)	/	/	Indigenous	/	400-800	120-140	<2000	https://zypc.nahs.org.cn/pzml/detail.html?articleId=24340000&showButton=true
1304Bull	Qinchuan	North-Central China	Bos indicus × Bos taurus	This study	Fufeng, Baoji, Shannxi, China	208751683	0.9986	11.0523X	Excluded (PI-HAT ≥ 0.25)	/	/	Indigenous	/	400-800	120-140	<2000	https://zypc.nahs.org.cn/pzml/detail.html?articleId=24340000&showButton=true
SRR8587919	Angus	Western Europe	Bos taurus	PRJNA343262	Aberdeenshire, Scotland, UK	286504090	0.9989	11.7861X	Passed	99.999	Growth; Arid-heat (as control)	Commercial	Beef	>800	>140	<2000	https://en.wikipedia.org/wiki/Aberdeen_Angus; https://pubmed.ncbi.nlm.nih.gov/40828965/
SRR8587922	Angus	Western Europe	Bos taurus	PRJNA343262	Aberdeenshire, Scotland, UK	310542006	0.9991	12.8057X	Passed	99.999	Growth; Arid-heat (as control)	Commercial	Beef	>800	>140	<2000	https://en.wikipedia.org/wiki/Aberdeen_Angus; https://pubmed.ncbi.nlm.nih.gov/40828965/
SRR8587923	Angus	Western Europe	Bos taurus	PRJNA343262	Aberdeenshire, Scotland, UK	307965637	0.9986	12.6152X	Passed	99.999	Growth; Arid-heat (as control)	Commercial	Beef	>800	>140	<2000	https://en.wikipedia.org/wiki/Aberdeen_Angus; https://pubmed.ncbi.nlm.nih.gov/40828965/
SRR8587924	Angus	Western Europe	Bos taurus	PRJNA343262	Aberdeenshire, Scotland, UK	351281649	0.9973	12.3435X	Passed	99.999	Growth; Arid-heat (as control)	Commercial	Beef	>800	>140	<2000	https://en.wikipedia.org/wiki/Aberdeen_Angus; https://pubmed.ncbi.nlm.nih.gov/40828965/
SRR8587920	Angus	Western Europe	Bos taurus	PRJNA343262	Aberdeenshire, Scotland, UK	300606852	0.9981	12.2753X	Excluded (PI-HAT ≥ 0.25)	/	/	Commercial	Beef	>800	>140	<2000	https://en.wikipedia.org/wiki/Aberdeen_Angus; https://pubmed.ncbi.nlm.nih.gov/40828965/
SRR3496901	Angus	Western Europe	Bos taurus	PRJNA318087	Aberdeenshire, Scotland, UK	342121889	0.9908	11.9584X	Passed	99.999	Growth; Arid-heat (as control)	Commercial	Beef	>800	>140	<2000	https://en.wikipedia.org/wiki/Aberdeen_Angus; https://pubmed.ncbi.nlm.nih.gov/40828965/
SRR3499149	Angus	Western Europe	Bos taurus	PRJNA318087	Aberdeenshire, Scotland, UK	241448514	0.9892	9.0414X	Passed	99.999	Growth; Arid-heat (as control)	Commercial	Beef	>800	>140	<2000	https://en.wikipedia.org/wiki/Aberdeen_Angus; https://pubmed.ncbi.nlm.nih.gov/40828965/
SRR3501047	Angus	Western Europe	Bos taurus	PRJNA318087	Aberdeenshire, Scotland, UK	235868378	0.9858	8.7857X	Passed	99.999	Growth; Arid-heat (as control)	Commercial	Beef	>800	>140	<2000	https://en.wikipedia.org/wiki/Aberdeen_Angus; https://pubmed.ncbi.nlm.nih.gov/40828965/
SRR3506424	Angus	Western Europe	Bos taurus	PRJNA318087	Aberdeenshire, Scotland, UK	233960848	0.986	8.7213X	Passed	99.999	Growth; Arid-heat (as control)	Commercial	Beef	>800	>140	<2000	https://en.wikipedia.org/wiki/Aberdeen_Angus; https://pubmed.ncbi.nlm.nih.gov/40828965/
SRR3507147	Angus	Western Europe	Bos taurus	PRJNA318087	Aberdeenshire, Scotland, UK	260161827	0.9898	9.7629X	Passed	99.999	Growth; Arid-heat (as control)	Commercial	Beef	>800	>140	<2000	https://en.wikipedia.org/wiki/Aberdeen_Angus; https://pubmed.ncbi.nlm.nih.gov/40828965/
SRR3507165	Angus	Western Europe	Bos taurus	PRJNA318087	Aberdeenshire, Scotland, UK	357639858	0.9928	12.1908X	Passed	99.9792	Growth; Arid-heat (as control)	Commercial	Beef	>800	>140	<2000	https://en.wikipedia.org/wiki/Aberdeen_Angus; https://pubmed.ncbi.nlm.nih.gov/40828965/
SRR3507166	Angus	Western Europe	Bos taurus	PRJNA318087	Aberdeenshire, Scotland, UK	459547430	0.993	15.9048X	Passed	99.999	Growth; Arid-heat (as control)	Commercial	Beef	>800	>140	<2000	https://en.wikipedia.org/wiki/Aberdeen_Angus; https://pubmed.ncbi.nlm.nih.gov/40828965/
SRR3507168	Angus	Western Europe	Bos taurus	PRJNA318087	Aberdeenshire, Scotland, UK	386823330	0.9977	13.6688X	Passed	99.999	Growth; Arid-heat (as control)	Commercial	Beef	>800	>140	<2000	https://en.wikipedia.org/wiki/Aberdeen_Angus; https://pubmed.ncbi.nlm.nih.gov/40828965/
SRR3505365	Angus	Western Europe	Bos taurus	PRJNA318087	Aberdeenshire, Scotland, UK	277954551	0.9871	10.3919X	Excluded (PI-HAT ≥ 0.25)	/	/	Commercial	Beef	>800	>140	<2000	https://en.wikipedia.org/wiki/Aberdeen_Angus; https://pubmed.ncbi.nlm.nih.gov/40828965/
SRR3505366	Angus	Western Europe	Bos taurus	PRJNA318087	Aberdeenshire, Scotland, UK	391366568	0.9917	13.6516X	Excluded (PI-HAT ≥ 0.25)	/	/	Commercial	Beef	>800	>140	<2000	https://en.wikipedia.org/wiki/Aberdeen_Angus; https://pubmed.ncbi.nlm.nih.gov/40828965/
SRR1525582	Angus	Western Europe	Bos taurus	PRJNA256210	Aberdeenshire, Scotland, UK	190264676	0.9959	6.7132X	Passed	99.999	Growth; Arid-heat (as control)	Commercial	Beef	>800	>140	<2000	https://en.wikipedia.org/wiki/Aberdeen_Angus; https://pubmed.ncbi.nlm.nih.gov/40828965/
SRR1525583	Angus	Western Europe	Bos taurus	PRJNA256210	Aberdeenshire, Scotland, UK	198669815	0.996	7.0055X	Passed	99.999	Growth; Arid-heat (as control)	Commercial	Beef	>800	>140	<2000	https://en.wikipedia.org/wiki/Aberdeen_Angus; https://pubmed.ncbi.nlm.nih.gov/40828965/
SRR1525686	Angus	Western Europe	Bos taurus	PRJNA256210	Aberdeenshire, Scotland, UK	172836528	0.9937	6.0031X	Passed	99.999	Growth; Arid-heat (as control)	Commercial	Beef	>800	>140	<2000	https://en.wikipedia.org/wiki/Aberdeen_Angus; https://pubmed.ncbi.nlm.nih.gov/40828965/
SRR1525687	Angus	Western Europe	Bos taurus	PRJNA256210	Aberdeenshire, Scotland, UK	174122133	0.9986	6.0981X	Passed	99.999	Growth; Arid-heat (as control)	Commercial	Beef	>800	>140	<2000	https://en.wikipedia.org/wiki/Aberdeen_Angus; https://pubmed.ncbi.nlm.nih.gov/40828965/
SRR1525688	Angus	Western Europe	Bos taurus	PRJNA256210	Aberdeenshire, Scotland, UK	193350746	0.975	6.585X	Passed	99.999	Growth; Arid-heat (as control)	Commercial	Beef	>800	>140	<2000	https://en.wikipedia.org/wiki/Aberdeen_Angus; https://pubmed.ncbi.nlm.nih.gov/40828965/
SRR1346376	Angus	Western Europe	Bos taurus	PRJNA176557	Aberdeenshire, Scotland, UK	365674005	0.9938	12.663X	Passed	99.999	Growth; Arid-heat (as control)	Commercial	Beef	>800	>140	<2000	https://en.wikipedia.org/wiki/Aberdeen_Angus; https://pubmed.ncbi.nlm.nih.gov/40828965/
SRR1346379	Angus	Western Europe	Bos taurus	PRJNA176557	Aberdeenshire, Scotland, UK	326456769	0.994	11.3471X	Passed	99.999	Growth; Arid-heat (as control)	Commercial	Beef	>800	>140	<2000	https://en.wikipedia.org/wiki/Aberdeen_Angus; https://pubmed.ncbi.nlm.nih.gov/40828965/
SRR1348573	Angus	Western Europe	Bos taurus	PRJNA176557	Aberdeenshire, Scotland, UK	242751643	0.996	7.9592X	Passed	99.999	Growth; Arid-heat (as control)	Commercial	Beef	>800	>140	<2000	https://en.wikipedia.org/wiki/Aberdeen_Angus; https://pubmed.ncbi.nlm.nih.gov/40828965/
SRR1348580	Angus	Western Europe	Bos taurus	PRJNA176557	Aberdeenshire, Scotland, UK	339310092	0.9922	11.6501X	Passed	99.999	Growth; Arid-heat (as control)	Commercial	Beef	>800	>140	<2000	https://en.wikipedia.org/wiki/Aberdeen_Angus; https://pubmed.ncbi.nlm.nih.gov/40828965/
SRR1355237	Angus	Western Europe	Bos taurus	PRJNA176557	Aberdeenshire, Scotland, UK	394686118	0.9954	13.7841X	Passed	99.999	Growth; Arid-heat (as control)	Commercial	Beef	>800	>140	<2000	https://en.wikipedia.org/wiki/Aberdeen_Angus; https://pubmed.ncbi.nlm.nih.gov/40828965/
SRR1355244	Angus	Western Europe	Bos taurus	PRJNA176557	Aberdeenshire, Scotland, UK	419309307	0.9982	14.6931X	Passed	99.999	Growth; Arid-heat (as control)	Commercial	Beef	>800	>140	<2000	https://en.wikipedia.org/wiki/Aberdeen_Angus; https://pubmed.ncbi.nlm.nih.gov/40828965/
SRR1355255	Angus	Western Europe	Bos taurus	PRJNA176557	Aberdeenshire, Scotland, UK	319749479	0.9887	11.1312X	Passed	99.999	Growth; Arid-heat (as control)	Commercial	Beef	>800	>140	<2000	https://en.wikipedia.org/wiki/Aberdeen_Angus; https://pubmed.ncbi.nlm.nih.gov/40828965/
SRR1355257	Angus	Western Europe	Bos taurus	PRJNA176557	Aberdeenshire, Scotland, UK	329210745	0.9865	11.3822X	Passed	99.999	Growth; Arid-heat (as control)	Commercial	Beef	>800	>140	<2000	https://en.wikipedia.org/wiki/Aberdeen_Angus; https://pubmed.ncbi.nlm.nih.gov/40828965/
SRR1365129	Angus	Western Europe	Bos taurus	PRJNA176557	Aberdeenshire, Scotland, UK	446082233	0.9903	15.5042X	Passed	99.999	Growth; Arid-heat (as control)	Commercial	Beef	>800	>140	<2000	https://en.wikipedia.org/wiki/Aberdeen_Angus; https://pubmed.ncbi.nlm.nih.gov/40828965/
SRR1365132	Angus	Western Europe	Bos taurus	PRJNA176557	Aberdeenshire, Scotland, UK	343497142	0.9988	11.9965X	Passed	99.999	Growth; Arid-heat (as control)	Commercial	Beef	>800	>140	<2000	https://en.wikipedia.org/wiki/Aberdeen_Angus; https://pubmed.ncbi.nlm.nih.gov/40828965/
SRR1365144	Angus	Western Europe	Bos taurus	PRJNA176557	Aberdeenshire, Scotland, UK	467562793	0.993	16.2735X	Passed	99.999	Growth; Arid-heat (as control)	Commercial	Beef	>800	>140	<2000	https://en.wikipedia.org/wiki/Aberdeen_Angus; https://pubmed.ncbi.nlm.nih.gov/40828965/
SRR1425122	Angus	Western Europe	Bos taurus	PRJNA176557	Aberdeenshire, Scotland, UK	556189007	0.9828	27.5311X	Passed	99.999	Growth; Arid-heat (as control)	Commercial	Beef	>800	>140	<2000	https://en.wikipedia.org/wiki/Aberdeen_Angus; https://pubmed.ncbi.nlm.nih.gov/40828965/
SRR1425124	Angus	Western Europe	Bos taurus	PRJNA176557	Aberdeenshire, Scotland, UK	470969241	0.9942	16.442X	Passed	99.999	Growth; Arid-heat (as control)	Commercial	Beef	>800	>140	<2000	https://en.wikipedia.org/wiki/Aberdeen_Angus; https://pubmed.ncbi.nlm.nih.gov/40828965/
SRR1425147	Angus	Western Europe	Bos taurus	PRJNA176557	Aberdeenshire, Scotland, UK	466744879	0.9957	23.679X	Passed	99.999	Growth; Arid-heat (as control)	Commercial	Beef	>800	>140	<2000	https://en.wikipedia.org/wiki/Aberdeen_Angus; https://pubmed.ncbi.nlm.nih.gov/40828965/
SRR1425148	Angus	Western Europe	Bos taurus	PRJNA176557	Aberdeenshire, Scotland, UK	210531602	0.9982	10.7282X	Passed	99.999	Growth; Arid-heat (as control)	Commercial	Beef	>800	>140	<2000	https://en.wikipedia.org/wiki/Aberdeen_Angus; https://pubmed.ncbi.nlm.nih.gov/40828965/
SRR1425149	Angus	Western Europe	Bos taurus	PRJNA176557	Aberdeenshire, Scotland, UK	173232675	0.9961	7.2546X	Passed	99.999	Growth; Arid-heat (as control)	Commercial	Beef	>800	>140	<2000	https://en.wikipedia.org/wiki/Aberdeen_Angus; https://pubmed.ncbi.nlm.nih.gov/40828965/
SRR8324572	Hereford	Western Europe	Bos taurus	PRJNA494431	Hereford, UK	359129301	0.9923	11.9184X	Passed	99.999	Growth	Commercial	Beef	>800	>140	<2000	https://www.roysfarm.com/hereford-cattle/ ；https://en.wikipedia.org/wiki/Hereford_cattle; https://pubmed.ncbi.nlm.nih.gov/40828965/
SRR8324578	Hereford	Western Europe	Bos taurus	PRJNA494431	Hereford, UK	370905098	0.9923	12.4692X	Passed	99.999	Growth	Commercial	Beef	>800	>140	<2000	https://www.roysfarm.com/hereford-cattle/ ；https://en.wikipedia.org/wiki/Hereford_cattle; https://pubmed.ncbi.nlm.nih.gov/40828965/
SRR8324583	Hereford	Western Europe	Bos taurus	PRJNA494431	Hereford, UK	308775386	0.9991	12.7731X	Passed	99.999	Growth	Commercial	Beef	>800	>140	<2000	https://www.roysfarm.com/hereford-cattle/ ；https://en.wikipedia.org/wiki/Hereford_cattle; https://pubmed.ncbi.nlm.nih.gov/40828965/
SRR8324568	Hereford	Western Europe	Bos taurus	PRJNA494431	Hereford, UK	371331055	0.9917	12.5379X	Excluded (PI-HAT ≥ 0.25)	/	/	Commercial	Beef	>800	>140	<2000	https://www.roysfarm.com/hereford-cattle/ ；https://en.wikipedia.org/wiki/Hereford_cattle; https://pubmed.ncbi.nlm.nih.gov/40828965/
SRR8324570	Hereford	Western Europe	Bos taurus	PRJNA494431	Hereford, UK	371188509	0.9859	12.4716X	Excluded (PI-HAT ≥ 0.25)	/	/	Commercial	Beef	>800	>140	<2000	https://www.roysfarm.com/hereford-cattle/ ；https://en.wikipedia.org/wiki/Hereford_cattle; https://pubmed.ncbi.nlm.nih.gov/40828965/
SRR8324579	Hereford	Western Europe	Bos taurus	PRJNA494431	Hereford, UK	294962882	0.9943	9.9113X	Excluded (PI-HAT ≥ 0.25)	/	/	Commercial	Beef	>800	>140	<2000	https://www.roysfarm.com/hereford-cattle/ ；https://en.wikipedia.org/wiki/Hereford_cattle; https://pubmed.ncbi.nlm.nih.gov/40828965/
SRR4280181	Hereford	Western Europe	Bos taurus	PRJNA343262	Hereford, UK	307083350	0.9871	11.3486X	Passed	99.999	Growth	Commercial	Beef	>800	>140	<2000	https://www.roysfarm.com/hereford-cattle/ ；https://en.wikipedia.org/wiki/Hereford_cattle; https://pubmed.ncbi.nlm.nih.gov/40828965/
SRR4280188	Hereford	Western Europe	Bos taurus	PRJNA343262	Hereford, UK	362331327	0.9898	12.7097X	Passed	99.999	Growth	Commercial	Beef	>800	>140	<2000	https://www.roysfarm.com/hereford-cattle/ ；https://en.wikipedia.org/wiki/Hereford_cattle; https://pubmed.ncbi.nlm.nih.gov/40828965/
SRR4280190	Hereford	Western Europe	Bos taurus	PRJNA343262	Hereford, UK	364521461	0.9908	12.0851X	Passed	99.999	Growth	Commercial	Beef	>800	>140	<2000	https://www.roysfarm.com/hereford-cattle/ ；https://en.wikipedia.org/wiki/Hereford_cattle; https://pubmed.ncbi.nlm.nih.gov/40828965/
SRR4280234	Hereford	Western Europe	Bos taurus	PRJNA343262	Hereford, UK	283077625	0.9906	10.4893X	Passed	99.999	Growth	Commercial	Beef	>800	>140	<2000	https://www.roysfarm.com/hereford-cattle/ ；https://en.wikipedia.org/wiki/Hereford_cattle; https://pubmed.ncbi.nlm.nih.gov/40828965/
SRR4280236	Hereford	Western Europe	Bos taurus	PRJNA343262	Hereford, UK	264375839	0.9886	9.7935X	Passed	99.999	Growth	Commercial	Beef	>800	>140	<2000	https://www.roysfarm.com/hereford-cattle/ ；https://en.wikipedia.org/wiki/Hereford_cattle; https://pubmed.ncbi.nlm.nih.gov/40828965/
SRR4280237	Hereford	Western Europe	Bos taurus	PRJNA343262	Hereford, UK	352982312	0.9877	11.6688X	Passed	99.999	Growth	Commercial	Beef	>800	>140	<2000	https://www.roysfarm.com/hereford-cattle/ ；https://en.wikipedia.org/wiki/Hereford_cattle; https://pubmed.ncbi.nlm.nih.gov/40828965/
SRR4280170	Hereford	Western Europe	Bos taurus	PRJNA343262	Hereford, UK	349629119	0.9906	12.9965X	Excluded (PI-HAT ≥ 0.25)	/	/	Commercial	Beef	>800	>140	<2000	https://www.roysfarm.com/hereford-cattle/ ；https://en.wikipedia.org/wiki/Hereford_cattle; https://pubmed.ncbi.nlm.nih.gov/40828965/
SRR2226524	Hereford	Western Europe	Bos taurus	PRJNA294306	Hereford, UK	207492421	0.9981	10.5796X	Passed	99.999	Growth	Commercial	Beef	>800	>140	<2000	https://www.roysfarm.com/hereford-cattle/ ；https://en.wikipedia.org/wiki/Hereford_cattle; https://pubmed.ncbi.nlm.nih.gov/40828965/
SRR2226513	Hereford	Western Europe	Bos taurus	PRJNA294306	Hereford, UK	208692692	0.9768	10.2234X	Excluded (PI-HAT ≥ 0.25)	/	/	Commercial	Beef	>800	>140	<2000	https://www.roysfarm.com/hereford-cattle/ ；https://en.wikipedia.org/wiki/Hereford_cattle; https://pubmed.ncbi.nlm.nih.gov/40828965/
SRR2226514	Hereford	Western Europe	Bos taurus	PRJNA294306	Hereford, UK	209513347	0.9969	10.1587X	Excluded (PI-HAT ≥ 0.25)	/	/	Commercial	Beef	>800	>140	<2000	https://www.roysfarm.com/hereford-cattle/ ；https://en.wikipedia.org/wiki/Hereford_cattle; https://pubmed.ncbi.nlm.nih.gov/40828965/
SRR1343160	Hereford	Western Europe	Bos taurus	PRJNA176557	Hereford, UK	299017947	0.9918	10.4633X	Passed	99.999	Growth	Commercial	Beef	>800	>140	<2000	https://www.roysfarm.com/hereford-cattle/ ；https://en.wikipedia.org/wiki/Hereford_cattle; https://pubmed.ncbi.nlm.nih.gov/40828965/
SRR1346380	Hereford	Western Europe	Bos taurus	PRJNA176557	Hereford, UK	345506896	0.9919	11.7672X	Passed	99.999	Growth	Commercial	Beef	>800	>140	<2000	https://www.roysfarm.com/hereford-cattle/ ；https://en.wikipedia.org/wiki/Hereford_cattle; https://pubmed.ncbi.nlm.nih.gov/40828965/
SRR1346382	Hereford	Western Europe	Bos taurus	PRJNA176557	Hereford, UK	319982393	0.9516	10.7499X	Passed	99.999	Growth	Commercial	Beef	>800	>140	<2000	https://www.roysfarm.com/hereford-cattle/ ；https://en.wikipedia.org/wiki/Hereford_cattle; https://pubmed.ncbi.nlm.nih.gov/40828965/
SRR1346383	Hereford	Western Europe	Bos taurus	PRJNA176557	Hereford, UK	309278668	0.9897	10.7596X	Passed	99.999	Growth	Commercial	Beef	>800	>140	<2000	https://www.roysfarm.com/hereford-cattle/ ；https://en.wikipedia.org/wiki/Hereford_cattle; https://pubmed.ncbi.nlm.nih.gov/40828965/
SRR1346385	Hereford	Western Europe	Bos taurus	PRJNA176557	Hereford, UK	327158648	0.9904	11.3844X	Passed	99.999	Growth	Commercial	Beef	>800	>140	<2000	https://www.roysfarm.com/hereford-cattle/ ；https://en.wikipedia.org/wiki/Hereford_cattle; https://pubmed.ncbi.nlm.nih.gov/40828965/
SRR1346387	Hereford	Western Europe	Bos taurus	PRJNA176557	Hereford, UK	337609605	0.9911	11.869X	Passed	99.999	Growth	Commercial	Beef	>800	>140	<2000	https://www.roysfarm.com/hereford-cattle/ ；https://en.wikipedia.org/wiki/Hereford_cattle; https://pubmed.ncbi.nlm.nih.gov/40828965/
SRR1348589	Hereford	Western Europe	Bos taurus	PRJNA176557	Hereford, UK	324987696	0.991	11.1014X	Passed	99.999	Growth	Commercial	Beef	>800	>140	<2000	https://www.roysfarm.com/hereford-cattle/ ；https://en.wikipedia.org/wiki/Hereford_cattle; https://pubmed.ncbi.nlm.nih.gov/40828965/
SRR1348590	Hereford	Western Europe	Bos taurus	PRJNA176557	Hereford, UK	380239257	0.9856	13.4793X	Passed	99.999	Growth	Commercial	Beef	>800	>140	<2000	https://www.roysfarm.com/hereford-cattle/ ；https://en.wikipedia.org/wiki/Hereford_cattle; https://pubmed.ncbi.nlm.nih.gov/40828965/
SRR1355261	Hereford	Western Europe	Bos taurus	PRJNA176557	Hereford, UK	316210756	0.9849	10.9248X	Passed	99.999	Growth	Commercial	Beef	>800	>140	<2000	https://www.roysfarm.com/hereford-cattle/ ；https://en.wikipedia.org/wiki/Hereford_cattle; https://pubmed.ncbi.nlm.nih.gov/40828965/
SRR1365106	Hereford	Western Europe	Bos taurus	PRJNA176557	Hereford, UK	332098322	0.9985	11.1366X	Passed	99.999	Growth	Commercial	Beef	>800	>140	<2000	https://www.roysfarm.com/hereford-cattle/ ；https://en.wikipedia.org/wiki/Hereford_cattle; https://pubmed.ncbi.nlm.nih.gov/40828965/
SRR1365107	Hereford	Western Europe	Bos taurus	PRJNA176557	Hereford, UK	356513186	0.9989	11.8469X	Passed	99.999	Growth	Commercial	Beef	>800	>140	<2000	https://www.roysfarm.com/hereford-cattle/ ；https://en.wikipedia.org/wiki/Hereford_cattle; https://pubmed.ncbi.nlm.nih.gov/40828965/
SRR1365110	Hereford	Western Europe	Bos taurus	PRJNA176557	Hereford, UK	353869022	0.9984	12.2082X	Passed	99.999	Growth	Commercial	Beef	>800	>140	<2000	https://www.roysfarm.com/hereford-cattle/ ；https://en.wikipedia.org/wiki/Hereford_cattle; https://pubmed.ncbi.nlm.nih.gov/40828965/
SRR1365124	Hereford	Western Europe	Bos taurus	PRJNA176557	Hereford, UK	427836197	0.9913	14.9545X	Passed	99.999	Growth	Commercial	Beef	>800	>140	<2000	https://www.roysfarm.com/hereford-cattle/ ；https://en.wikipedia.org/wiki/Hereford_cattle; https://pubmed.ncbi.nlm.nih.gov/40828965/
SRR1365126	Hereford	Western Europe	Bos taurus	PRJNA176557	Hereford, UK	453728905	0.9932	15.7709X	Passed	99.999	Growth	Commercial	Beef	>800	>140	<2000	https://www.roysfarm.com/hereford-cattle/ ；https://en.wikipedia.org/wiki/Hereford_cattle; https://pubmed.ncbi.nlm.nih.gov/40828965/
SRR1365128	Hereford	Western Europe	Bos taurus	PRJNA176557	Hereford, UK	435563673	0.993	15.2037X	Passed	99.999	Growth	Commercial	Beef	>800	>140	<2000	https://www.roysfarm.com/hereford-cattle/ ；https://en.wikipedia.org/wiki/Hereford_cattle; https://pubmed.ncbi.nlm.nih.gov/40828965/
SRR1365131	Hereford	Western Europe	Bos taurus	PRJNA176557	Hereford, UK	439540528	0.992	15.3153X	Passed	99.999	Growth	Commercial	Beef	>800	>140	<2000	https://www.roysfarm.com/hereford-cattle/ ；https://en.wikipedia.org/wiki/Hereford_cattle; https://pubmed.ncbi.nlm.nih.gov/40828965/
SRR1365137	Hereford	Western Europe	Bos taurus	PRJNA176557	Hereford, UK	362489317	0.9895	12.0762X	Passed	99.999	Growth	Commercial	Beef	>800	>140	<2000	https://www.roysfarm.com/hereford-cattle/ ；https://en.wikipedia.org/wiki/Hereford_cattle; https://pubmed.ncbi.nlm.nih.gov/40828965/
SRR1365139	Hereford	Western Europe	Bos taurus	PRJNA176557	Hereford, UK	451929505	0.9961	23.0379X	Passed	99.999	Growth	Commercial	Beef	>800	>140	<2000	https://www.roysfarm.com/hereford-cattle/ ；https://en.wikipedia.org/wiki/Hereford_cattle; https://pubmed.ncbi.nlm.nih.gov/40828965/
SRR1365140	Hereford	Western Europe	Bos taurus	PRJNA176557	Hereford, UK	549339127	0.9832	27.2945X	Passed	99.999	Growth	Commercial	Beef	>800	>140	<2000	https://www.roysfarm.com/hereford-cattle/ ；https://en.wikipedia.org/wiki/Hereford_cattle; https://pubmed.ncbi.nlm.nih.gov/40828965/
SRR1365142	Hereford	Western Europe	Bos taurus	PRJNA176557	Hereford, UK	443609078	0.9963	22.6331X	Passed	99.999	Growth	Commercial	Beef	>800	>140	<2000	https://www.roysfarm.com/hereford-cattle/ ；https://en.wikipedia.org/wiki/Hereford_cattle; https://pubmed.ncbi.nlm.nih.gov/40828965/
SRR8396974	Red Angus	Western Europe	Bos taurus	PRJNA513064	Aberdeenshire, Scotland, UK	206880225	0.9945	10.8484X	Passed	99.999	Growth; Arid-heat (as control)	Commercial	Beef	>800	>140	<2000	https://en.wikipedia.org/wiki/Red_Angus; https://pubmed.ncbi.nlm.nih.gov/40828965/
SRR8396977	Red Angus	Western Europe	Bos taurus	PRJNA513064	Aberdeenshire, Scotland, UK	534851274	0.9809	27.4877X	Passed	99.999	Growth; Arid-heat (as control)	Commercial	Beef	>800	>140	<2000	https://en.wikipedia.org/wiki/Red_Angus; https://pubmed.ncbi.nlm.nih.gov/40828965/
SRR8396975	Red Angus	Western Europe	Bos taurus	PRJNA513064	Aberdeenshire, Scotland, UK	198858863	0.9943	10.3926X	Excluded (PI-HAT ≥ 0.25)	/	/	Commercial	Beef	>800	>140	<2000	https://en.wikipedia.org/wiki/Red_Angus; https://pubmed.ncbi.nlm.nih.gov/40828965/
SRR8396976	Red Angus	Western Europe	Bos taurus	PRJNA513064	Aberdeenshire, Scotland, UK	227837646	0.9947	11.9462X	Excluded (PI-HAT ≥ 0.25)	/	/	Commercial	Beef	>800	>140	<2000	https://en.wikipedia.org/wiki/Red_Angus; https://pubmed.ncbi.nlm.nih.gov/40828965/
SRR1525580	Red Angus	Western Europe	Bos taurus	PRJNA256210	Aberdeenshire, Scotland, UK	253826392	0.9955	8.9397X	Passed	99.999	Growth; Arid-heat (as control)	Commercial	Beef	>800	>140	<2000	https://en.wikipedia.org/wiki/Red_Angus; https://pubmed.ncbi.nlm.nih.gov/40828965/
SRR1525581	Red Angus	Western Europe	Bos taurus	PRJNA256210	Aberdeenshire, Scotland, UK	198048159	0.9964	6.9856X	Passed	99.999	Growth; Arid-heat (as control)	Commercial	Beef	>800	>140	<2000	https://en.wikipedia.org/wiki/Red_Angus; https://pubmed.ncbi.nlm.nih.gov/40828965/
SRR1525600	Red Angus	Western Europe	Bos taurus	PRJNA256210	Aberdeenshire, Scotland, UK	183523243	0.9949	6.4011X	Passed	99.999	Growth; Arid-heat (as control)	Commercial	Beef	>800	>140	<2000	https://en.wikipedia.org/wiki/Red_Angus; https://pubmed.ncbi.nlm.nih.gov/40828965/
SRR1525613	Red Angus	Western Europe	Bos taurus	PRJNA256210	Aberdeenshire, Scotland, UK	174583556	0.9966	6.0729X	Passed	99.999	Growth; Arid-heat (as control)	Commercial	Beef	>800	>140	<2000	https://en.wikipedia.org/wiki/Red_Angus; https://pubmed.ncbi.nlm.nih.gov/40828965/
SRR1525614	Red Angus	Western Europe	Bos taurus	PRJNA256210	Aberdeenshire, Scotland, UK	190378075	0.9959	6.6034X	Passed	99.999	Growth; Arid-heat (as control)	Commercial	Beef	>800	>140	<2000	https://en.wikipedia.org/wiki/Red_Angus; https://pubmed.ncbi.nlm.nih.gov/40828965/
SAMN01915333	Red Angus	Western Europe	Bos taurus	PRJNA176557	Aberdeenshire, Scotland, UK	218181283	0.9975	7.3262X	Passed	99.999	Growth; Arid-heat (as control)	Commercial	Beef	>800	>140	<2000	https://en.wikipedia.org/wiki/Red_Angus; https://pubmed.ncbi.nlm.nih.gov/40828965/
SAMN01915338	Red Angus	Western Europe	Bos taurus	PRJNA176557	Aberdeenshire, Scotland, UK	195387478	0.9874	6.6052X	Passed	99.999	Growth; Arid-heat (as control)	Commercial	Beef	>800	>140	<2000	https://en.wikipedia.org/wiki/Red_Angus; https://pubmed.ncbi.nlm.nih.gov/40828965/
SAMN01915350	Red Angus	Western Europe	Bos taurus	PRJNA176557	Aberdeenshire, Scotland, UK	238016742	0.9783	7.8968X	Passed	99.999	Growth; Arid-heat (as control)	Commercial	Beef	>800	>140	<2000	https://en.wikipedia.org/wiki/Red_Angus; https://pubmed.ncbi.nlm.nih.gov/40828965/
SAMN01915356	Red Angus	Western Europe	Bos taurus	PRJNA176557	Aberdeenshire, Scotland, UK	234548546	0.9969	7.8089X	Passed	99.999	Growth; Arid-heat (as control)	Commercial	Beef	>800	>140	<2000	https://en.wikipedia.org/wiki/Red_Angus; https://pubmed.ncbi.nlm.nih.gov/40828965/
SAMN01915359	Red Angus	Western Europe	Bos taurus	PRJNA176557	Aberdeenshire, Scotland, UK	246083508	0.9962	8.1577X	Passed	99.999	Growth; Arid-heat (as control)	Commercial	Beef	>800	>140	<2000	https://en.wikipedia.org/wiki/Red_Angus; https://pubmed.ncbi.nlm.nih.gov/40828965/
SRR866423	Red Angus	Western Europe	Bos taurus	PRJNA176557	Aberdeenshire, Scotland, UK	171299406	0.9815	5.8275X	Passed	99.999	Growth; Arid-heat (as control)	Commercial	Beef	>800	>140	<2000	https://en.wikipedia.org/wiki/Red_Angus; https://pubmed.ncbi.nlm.nih.gov/40828965/
SRR866425	Red Angus	Western Europe	Bos taurus	PRJNA176557	Aberdeenshire, Scotland, UK	149607582	0.979	5.1713X	Passed	99.999	Growth; Arid-heat (as control)	Commercial	Beef	>800	>140	<2000	https://en.wikipedia.org/wiki/Red_Angus; https://pubmed.ncbi.nlm.nih.gov/40828965/
SRR1343172	Red Angus	Western Europe	Bos taurus	PRJNA176557	Aberdeenshire, Scotland, UK	355388644	0.9986	12.5372X	Passed	99.999	Growth; Arid-heat (as control)	Commercial	Beef	>800	>140	<2000	https://en.wikipedia.org/wiki/Red_Angus; https://pubmed.ncbi.nlm.nih.gov/40828965/
SRR1348591	Red Angus	Western Europe	Bos taurus	PRJNA176557	Aberdeenshire, Scotland, UK	284764120	0.9887	10.6176X	Passed	99.999	Growth; Arid-heat (as control)	Commercial	Beef	>800	>140	<2000	https://en.wikipedia.org/wiki/Red_Angus; https://pubmed.ncbi.nlm.nih.gov/40828965/
SRR1355239	Red Angus	Western Europe	Bos taurus	PRJNA176557	Aberdeenshire, Scotland, UK	401687275	0.9954	13.9812X	Passed	99.999	Growth; Arid-heat (as control)	Commercial	Beef	>800	>140	<2000	https://en.wikipedia.org/wiki/Red_Angus; https://pubmed.ncbi.nlm.nih.gov/40828965/
SRR1365102	Red Angus	Western Europe	Bos taurus	PRJNA176557	Aberdeenshire, Scotland, UK	382357531	0.9811	14.1345X	Passed	99.999	Growth; Arid-heat (as control)	Commercial	Beef	>800	>140	<2000	https://en.wikipedia.org/wiki/Red_Angus; https://pubmed.ncbi.nlm.nih.gov/40828965/
SRR1365103	Red Angus	Western Europe	Bos taurus	PRJNA176557	Aberdeenshire, Scotland, UK	440683174	0.9886	15.3653X	Passed	99.999	Growth; Arid-heat (as control)	Commercial	Beef	>800	>140	<2000	https://en.wikipedia.org/wiki/Red_Angus; https://pubmed.ncbi.nlm.nih.gov/40828965/
SRR1365113	Red Angus	Western Europe	Bos taurus	PRJNA176557	Aberdeenshire, Scotland, UK	395440762	0.9909	13.751X	Passed	99.999	Growth; Arid-heat (as control)	Commercial	Beef	>800	>140	<2000	https://en.wikipedia.org/wiki/Red_Angus; https://pubmed.ncbi.nlm.nih.gov/40828965/
SRR1425143	Red Angus	Western Europe	Bos taurus	PRJNA176557	Aberdeenshire, Scotland, UK	82072515	0.9856	3.0427X	Passed	99.999	Growth; Arid-heat (as control)	Commercial	Beef	>800	>140	<2000	https://en.wikipedia.org/wiki/Red_Angus; https://pubmed.ncbi.nlm.nih.gov/40828965/
SRR1425145	Red Angus	Western Europe	Bos taurus	PRJNA176557	Aberdeenshire, Scotland, UK	359885942	0.9825	13.3322X	Passed	99.999	Growth; Arid-heat (as control)	Commercial	Beef	>800	>140	<2000	https://en.wikipedia.org/wiki/Red_Angus; https://pubmed.ncbi.nlm.nih.gov/40828965/
SRR1425146	Red Angus	Western Europe	Bos taurus	PRJNA176557	Aberdeenshire, Scotland, UK	346558219	0.9545	12.4606X	Passed	99.999	Growth; Arid-heat (as control)	Commercial	Beef	>800	>140	<2000	https://en.wikipedia.org/wiki/Red_Angus; https://pubmed.ncbi.nlm.nih.gov/40828965/
SRR1425153	Red Angus	Western Europe	Bos taurus	PRJNA176557	Aberdeenshire, Scotland, UK	463098571	0.9954	16.1358X	Passed	99.999	Growth; Arid-heat (as control)	Commercial	Beef	>800	>140	<2000	https://en.wikipedia.org/wiki/Red_Angus; https://pubmed.ncbi.nlm.nih.gov/40828965/
SAMN01915334	Red Angus	Western Europe	Bos taurus	PRJNA176557	Aberdeenshire, Scotland, UK	216250911	0.9972	7.2188X	Excluded (PI-HAT ≥ 0.25)	/	/	Commercial	Beef	>800	>140	<2000	https://en.wikipedia.org/wiki/Red_Angus; https://pubmed.ncbi.nlm.nih.gov/40828965/
SAMN02843148	Red Angus	Western Europe	Bos taurus	PRJNA176557	Aberdeenshire, Scotland, UK	352063774	0.9862	12.2152X	Excluded (PI-HAT ≥ 0.25)	/	/	Commercial	Beef	>800	>140	<2000	https://en.wikipedia.org/wiki/Red_Angus; https://pubmed.ncbi.nlm.nih.gov/40828965/
ERR1747025	Scotish Highland	Western Europe	Bos taurus	PRJEB18113	Scotland, UK	434311371	0.9815	15.2715X	Passed	99.999	Arid-heat (as control)	Commercial	Beef	400-800	120-140	<2000	https://en.wikipedia.org/wiki/Highland_cattle; https://pubmed.ncbi.nlm.nih.gov/40828965/
ERR2985415	Scotish Highland	Western Europe	Bos taurus	PRJEB18113	Scotland, UK	311183101	0.9408	15.7788X	Passed	99.999	Arid-heat (as control)	Commercial	Beef	400-800	120-140	<2000	https://en.wikipedia.org/wiki/Highland_cattle; https://pubmed.ncbi.nlm.nih.gov/40828965/
ERR2985417_1	Scotish Highland	Western Europe	Bos taurus	PRJEB18113	Scotland, UK	402180157	0.7944	17.1333X	Passed	99.999	Arid-heat (as control)	Commercial	Beef	400-800	120-140	<2000	https://en.wikipedia.org/wiki/Highland_cattle; https://pubmed.ncbi.nlm.nih.gov/40828965/
ERR3374910	Scotish Highland	Western Europe	Bos taurus	PRJEB18113	Scotland, UK	348002029	0.9989	18.829X	Passed	99.999	Arid-heat (as control)	Commercial	Beef	400-800	120-140	<2000	https://en.wikipedia.org/wiki/Highland_cattle; https://pubmed.ncbi.nlm.nih.gov/40828965/
ERR1747043	Scotish Highland	Western Europe	Bos taurus	PRJEB18113	Scotland, UK	351974875	0.9863	12.4909X	Excluded (PI-HAT ≥ 0.25)	/	/	Commercial	Beef	400-800	120-140	<2000	https://en.wikipedia.org/wiki/Highland_cattle; https://pubmed.ncbi.nlm.nih.gov/40828965/
ERR2985416_1	Scotish Highland	Western Europe	Bos taurus	PRJEB18113	Scotland, UK	441837521	0.9976	23.8228X	Excluded (PI-HAT ≥ 0.25)	/	/	Commercial	Beef	400-800	120-140	<2000	https://en.wikipedia.org/wiki/Highland_cattle; https://pubmed.ncbi.nlm.nih.gov/40828965/
SAMN05788509	Shorthorn	Western Europe	Bos taurus	PRJNA343262	England, United Kingdom	689566529	0.9935	23.8315X	Passed	99.999	Arid-heat (as control)	Commercial	Dual-purpose	>800	>140	2000-6000	https://en.wikipedia.org/wiki/Shorthorn; https://pubmed.ncbi.nlm.nih.gov/40828965/
SAMN10940581	Shorthorn	Western Europe	Bos taurus	PRJNA343262	England, United Kingdom	488205728	0.8761	14.8808X	Passed	99.999	Arid-heat (as control)	Commercial	Dual-purpose	>800	>140	2000-6000	https://en.wikipedia.org/wiki/Shorthorn; https://pubmed.ncbi.nlm.nih.gov/40828965/
SRR10752669	Shorthorn	Western Europe	Bos taurus	PRJNA343262	England, United Kingdom	487590288	0.9983	26.1179X	Passed	99.999	Arid-heat (as control)	Commercial	Dual-purpose	>800	>140	2000-6000	https://en.wikipedia.org/wiki/Shorthorn; https://pubmed.ncbi.nlm.nih.gov/40828965/
SRR10752670	Shorthorn	Western Europe	Bos taurus	PRJNA343262	England, United Kingdom	554923772	0.9173	27.2673X	Passed	99.999	Arid-heat (as control)	Commercial	Dual-purpose	>800	>140	2000-6000	https://en.wikipedia.org/wiki/Shorthorn; https://pubmed.ncbi.nlm.nih.gov/40828965/
SRR10752671	Shorthorn	Western Europe	Bos taurus	PRJNA343262	England, United Kingdom	564291093	0.9964	30.1008X	Passed	99.999	Arid-heat (as control)	Commercial	Dual-purpose	>800	>140	2000-6000	https://en.wikipedia.org/wiki/Shorthorn; https://pubmed.ncbi.nlm.nih.gov/40828965/
SRR10752672	Shorthorn	Western Europe	Bos taurus	PRJNA343262	England, United Kingdom	583381003	0.9794	30.4953X	Passed	99.999	Arid-heat (as control)	Commercial	Dual-purpose	>800	>140	2000-6000	https://en.wikipedia.org/wiki/Shorthorn; https://pubmed.ncbi.nlm.nih.gov/40828965/
SRR10752673	Shorthorn	Western Europe	Bos taurus	PRJNA343262	England, United Kingdom	516278009	0.9984	27.6434X	Passed	99.999	Arid-heat (as control)	Commercial	Dual-purpose	>800	>140	2000-6000	https://en.wikipedia.org/wiki/Shorthorn; https://pubmed.ncbi.nlm.nih.gov/40828965/
SRR10752674	Shorthorn	Western Europe	Bos taurus	PRJNA343262	England, United Kingdom	535947457	0.9279	26.5788X	Passed	99.999	Arid-heat (as control)	Commercial	Dual-purpose	>800	>140	2000-6000	https://en.wikipedia.org/wiki/Shorthorn; https://pubmed.ncbi.nlm.nih.gov/40828965/
SRR10752675	Shorthorn	Western Europe	Bos taurus	PRJNA343262	England, United Kingdom	524591604	0.9763	27.3492X	Passed	99.999	Arid-heat (as control)	Commercial	Dual-purpose	>800	>140	2000-6000	https://en.wikipedia.org/wiki/Shorthorn; https://pubmed.ncbi.nlm.nih.gov/40828965/
SRR10752676	Shorthorn	Western Europe	Bos taurus	PRJNA343262	England, United Kingdom	504710755	0.9984	26.9491X	Passed	99.999	Arid-heat (as control)	Commercial	Dual-purpose	>800	>140	2000-6000	https://en.wikipedia.org/wiki/Shorthorn; https://pubmed.ncbi.nlm.nih.gov/40828965/
SRR10752678	Shorthorn	Western Europe	Bos taurus	PRJNA343262	England, United Kingdom	555835305	0.9984	29.685X	Passed	99.999	Arid-heat (as control)	Commercial	Dual-purpose	>800	>140	2000-6000	https://en.wikipedia.org/wiki/Shorthorn; https://pubmed.ncbi.nlm.nih.gov/40828965/
SRR10752681	Shorthorn	Western Europe	Bos taurus	PRJNA343262	England, United Kingdom	567108526	0.9822	29.7767X	Passed	99.999	Arid-heat (as control)	Commercial	Dual-purpose	>800	>140	2000-6000	https://en.wikipedia.org/wiki/Shorthorn; https://pubmed.ncbi.nlm.nih.gov/40828965/
SRR10752682	Shorthorn	Western Europe	Bos taurus	PRJNA343262	England, United Kingdom	558868812	0.9956	29.7893X	Passed	99.999	Arid-heat (as control)	Commercial	Dual-purpose	>800	>140	2000-6000	https://en.wikipedia.org/wiki/Shorthorn; https://pubmed.ncbi.nlm.nih.gov/40828965/
SRR10752685	Shorthorn	Western Europe	Bos taurus	PRJNA343262	England, United Kingdom	538828236	0.9963	28.7617X	Passed	99.999	Arid-heat (as control)	Commercial	Dual-purpose	>800	>140	2000-6000	https://en.wikipedia.org/wiki/Shorthorn; https://pubmed.ncbi.nlm.nih.gov/40828965/
SRR10752696	Shorthorn	Western Europe	Bos taurus	PRJNA343262	England, United Kingdom	549376145	0.9946	29.2537X	Passed	99.999	Arid-heat (as control)	Commercial	Dual-purpose	>800	>140	2000-6000	https://en.wikipedia.org/wiki/Shorthorn; https://pubmed.ncbi.nlm.nih.gov/40828965/
SRR10752697	Shorthorn	Western Europe	Bos taurus	PRJNA343262	England, United Kingdom	537757489	0.9676	27.8374X	Passed	99.999	Arid-heat (as control)	Commercial	Dual-purpose	>800	>140	2000-6000	https://en.wikipedia.org/wiki/Shorthorn; https://pubmed.ncbi.nlm.nih.gov/40828965/
SRR10752699	Shorthorn	Western Europe	Bos taurus	PRJNA343262	England, United Kingdom	564422016	0.9984	30.107X	Passed	99.4817	Arid-heat (as control)	Commercial	Dual-purpose	>800	>140	2000-6000	https://en.wikipedia.org/wiki/Shorthorn; https://pubmed.ncbi.nlm.nih.gov/40828965/
SRR10752668	Shorthorn	Western Europe	Bos taurus	PRJNA343262	England, United Kingdom	505540909	0.9355	25.2846X	Excluded (PI-HAT ≥ 0.25)	/	/	Commercial	Dual-purpose	>800	>140	2000-6000	https://en.wikipedia.org/wiki/Shorthorn; https://pubmed.ncbi.nlm.nih.gov/40828965/
SRR10752679	Shorthorn	Western Europe	Bos taurus	PRJNA343262	England, United Kingdom	498991168	0.9947	26.5615X	Excluded (PI-HAT ≥ 0.25)	/	/	Commercial	Dual-purpose	>800	>140	2000-6000	https://en.wikipedia.org/wiki/Shorthorn; https://pubmed.ncbi.nlm.nih.gov/40828965/
SRR10752680	Shorthorn	Western Europe	Bos taurus	PRJNA343262	England, United Kingdom	565513340	0.997	30.112X	Excluded (PI-HAT ≥ 0.25)	/	/	Commercial	Dual-purpose	>800	>140	2000-6000	https://en.wikipedia.org/wiki/Shorthorn; https://pubmed.ncbi.nlm.nih.gov/40828965/
SRR10752683	Shorthorn	Western Europe	Bos taurus	PRJNA343262	England, United Kingdom	526328500	0.9866	27.6842X	Excluded (PI-HAT ≥ 0.25)	/	/	Commercial	Dual-purpose	>800	>140	2000-6000	https://en.wikipedia.org/wiki/Shorthorn; https://pubmed.ncbi.nlm.nih.gov/40828965/
SRR10752684	Shorthorn	Western Europe	Bos taurus	PRJNA343262	England, United Kingdom	434007146	0.9984	23.1976X	Excluded (PI-HAT ≥ 0.25)	/	/	Commercial	Dual-purpose	>800	>140	2000-6000	https://en.wikipedia.org/wiki/Shorthorn; https://pubmed.ncbi.nlm.nih.gov/40828965/
ERR2561412	Shorthorn	Western Europe	Bos taurus	PRJEB18113	England, United Kingdom	332223074	0.9974	16.9129X	Passed	99.999	Arid-heat (as control)	Commercial	Dual-purpose	>800	>140	2000-6000	https://en.wikipedia.org/wiki/Shorthorn; https://pubmed.ncbi.nlm.nih.gov/40828965/
SRR17548931	Muturu	West Africa	Bos taurus	PRJNA658787	Cameroon, Liberia, S. Nigeria	248813725	0.9982	8.9024X	Passed	94.4719	/	Indigenous	/	<400	<120	<2000	https://jurnal.uns.ac.id/lar/article/view/51661; https://pubmed.ncbi.nlm.nih.gov/40828965/
SRR17548930	Muturu	West Africa	Bos taurus	PRJNA658786	Cameroon, Liberia, S. Nigeria	266158580	0.9977	9.3352X	Passed	93.9472	/	Indigenous	/	<400	<120	<2000	https://jurnal.uns.ac.id/lar/article/view/51661; https://pubmed.ncbi.nlm.nih.gov/40828965/
SRR17548929	Muturu	West Africa	Bos taurus	PRJNA658785	Cameroon, Liberia, S. Nigeria	346534766	0.9977	12.2196X	Passed	94.0883	/	Indigenous	/	<400	<120	<2000	https://jurnal.uns.ac.id/lar/article/view/51661; https://pubmed.ncbi.nlm.nih.gov/40828965/
SRR10992776	Muturu	West Africa	Bos taurus	PRJNA604048	Cameroon, Liberia, S. Nigeria	150693839	0.9975	5.1188X	Passed	94.9466	/	Indigenous	/	<400	<120	<2000	https://jurnal.uns.ac.id/lar/article/view/51661; https://pubmed.ncbi.nlm.nih.gov/40828965/
SRR10992777	Muturu	West Africa	Bos taurus	PRJNA604048	Cameroon, Liberia, S. Nigeria	148338866	0.9974	5.3247X	Passed	94.1086	/	Indigenous	/	<400	<120	<2000	https://jurnal.uns.ac.id/lar/article/view/51661; https://pubmed.ncbi.nlm.nih.gov/40828965/
SRR10992774	Muturu	West Africa	Bos taurus	PRJNA604048	Cameroon, Liberia, S. Nigeria	171964410	0.9975	6.0496X	Excluded (PI-HAT ≥ 0.25)	/	/	Indigenous	/	<400	<120	<2000	https://jurnal.uns.ac.id/lar/article/view/51661; https://pubmed.ncbi.nlm.nih.gov/40828965/
SRR10992775	Muturu	West Africa	Bos taurus	PRJNA604048	Cameroon, Liberia, S. Nigeria	184536606	0.9982	6.6284X	Excluded (PI-HAT ≥ 0.25)	/	/	Indigenous	/	<400	<120	<2000	https://jurnal.uns.ac.id/lar/article/view/51661; https://pubmed.ncbi.nlm.nih.gov/40828965/
SRR5630644	Muturu	West Africa	Bos taurus	PRJNA386202	Cameroon, Liberia, S. Nigeria	125841957	0.9879	6.4357X	Passed	94.8336	/	Indigenous	/	<400	<120	<2000	https://jurnal.uns.ac.id/lar/article/view/51661; https://pubmed.ncbi.nlm.nih.gov/40828965/
SRR5630645	Muturu	West Africa	Bos taurus	PRJNA386202	Cameroon, Liberia, S. Nigeria	59560757	0.9815	3.0289X	Passed	95.3505	/	Indigenous	/	<400	<120	<2000	https://jurnal.uns.ac.id/lar/article/view/51661; https://pubmed.ncbi.nlm.nih.gov/40828965/
SRR5630647	Muturu	West Africa	Bos taurus	PRJNA386202	Cameroon, Liberia, S. Nigeria	157267909	0.9891	8.0971X	Passed	94.6705	/	Indigenous	/	<400	<120	<2000	https://jurnal.uns.ac.id/lar/article/view/51661; https://pubmed.ncbi.nlm.nih.gov/40828965/
SRR5630648	Muturu	West Africa	Bos taurus	PRJNA386202	Cameroon, Liberia, S. Nigeria	178030590	0.9809	9.0449X	Passed	94.1485	/	Indigenous	/	<400	<120	<2000	https://jurnal.uns.ac.id/lar/article/view/51661; https://pubmed.ncbi.nlm.nih.gov/40828965/
SRR5630649	Muturu	West Africa	Bos taurus	PRJNA386202	Cameroon, Liberia, S. Nigeria	187421644	0.9857	9.579X	Passed	94.4982	/	Indigenous	/	<400	<120	<2000	https://jurnal.uns.ac.id/lar/article/view/51661; https://pubmed.ncbi.nlm.nih.gov/40828965/
SRR5630650	Muturu	West Africa	Bos taurus	PRJNA386202	Cameroon, Liberia, S. Nigeria	176174364	0.994	8.904X	Passed	94.9478	/	Indigenous	/	<400	<120	<2000	https://jurnal.uns.ac.id/lar/article/view/51661; https://pubmed.ncbi.nlm.nih.gov/40828965/
SRR5630651	Muturu	West Africa	Bos taurus	PRJNA386202	Cameroon, Liberia, S. Nigeria	155190310	0.9947	7.8256X	Passed	94.381	/	Indigenous	/	<400	<120	<2000	https://jurnal.uns.ac.id/lar/article/view/51661; https://pubmed.ncbi.nlm.nih.gov/40828965/
SRR5630652	Muturu	West Africa	Bos taurus	PRJNA386202	Cameroon, Liberia, S. Nigeria	121604339	0.9821	6.2052X	Passed	94.9148	/	Indigenous	/	<400	<120	<2000	https://jurnal.uns.ac.id/lar/article/view/51661; https://pubmed.ncbi.nlm.nih.gov/40828965/
SRR5630653	Muturu	West Africa	Bos taurus	PRJNA386202	Cameroon, Liberia, S. Nigeria	160057676	0.9805	8.1337X	Passed	94.0414	/	Indigenous	/	<400	<120	<2000	https://jurnal.uns.ac.id/lar/article/view/51661; https://pubmed.ncbi.nlm.nih.gov/40828965/
SRR5630646	Muturu	West Africa	Bos taurus	PRJNA386202	Cameroon, Liberia, S. Nigeria	124157379	0.9781	6.2958X	Excluded (PI-HAT ≥ 0.25)	/	/	Indigenous	/	<400	<120	<2000	https://jurnal.uns.ac.id/lar/article/view/51661; https://pubmed.ncbi.nlm.nih.gov/40828965/
SRR21170834	N'Dama	West Africa	Bos taurus	PRJNA853448	Guinea, Africa	959153983	0.9986	51.2783X	Passed	86.8988	/	Indigenous	/	<400	<120	<2000	https://en.wikipedia.org/wiki/N%27Dama; https://pubmed.ncbi.nlm.nih.gov/40828965/
SRR21170837	N'Dama	West Africa	Bos taurus	PRJNA853448	Guinea, Africa	946564922	0.9983	50.4369X	Passed	81.5956	/	Indigenous	/	<400	<120	<2000	https://en.wikipedia.org/wiki/N%27Dama; https://pubmed.ncbi.nlm.nih.gov/40828965/
SRR21170843	N'Dama	West Africa	Bos taurus	PRJNA853448	Guinea, Africa	952569986	0.9982	50.9849X	Passed	88.7794	/	Indigenous	/	<400	<120	<2000	https://en.wikipedia.org/wiki/N%27Dama; https://pubmed.ncbi.nlm.nih.gov/40828965/
SRR21170840	N'Dama	West Africa	Bos taurus	PRJNA853448	Guinea, Africa	907928749	0.9986	48.5112X	Excluded (PI-HAT ≥ 0.25)	/	/	Indigenous	/	<400	<120	<2000	https://en.wikipedia.org/wiki/N%27Dama; https://pubmed.ncbi.nlm.nih.gov/40828965/
SRR17548928	N'Dama	West Africa	Bos taurus	PRJNA658727	Guinea, Africa	351115512	0.998	12.3079X	Passed	88.9508	/	Indigenous	/	<400	<120	<2000	https://en.wikipedia.org/wiki/N%27Dama; https://pubmed.ncbi.nlm.nih.gov/40828965/
SRR10992770	N'Dama	West Africa	Bos taurus	PRJNA604048	Guinea, Africa	77315981	0.9975	2.8004X	Passed	91.7331	/	Indigenous	/	<400	<120	<2000	https://en.wikipedia.org/wiki/N%27Dama; https://pubmed.ncbi.nlm.nih.gov/40828965/
SRR10992772	N'Dama	West Africa	Bos taurus	PRJNA604048	Guinea, Africa	102895812	0.9977	3.7338X	Passed	89.9307	/	Indigenous	/	<400	<120	<2000	https://en.wikipedia.org/wiki/N%27Dama; https://pubmed.ncbi.nlm.nih.gov/40828965/
SRR10992773	N'Dama	West Africa	Bos taurus	PRJNA604048	Guinea, Africa	64217070	0.9977	2.3262X	Passed	72.3119	/	Indigenous	/	<400	<120	<2000	https://en.wikipedia.org/wiki/N%27Dama; https://pubmed.ncbi.nlm.nih.gov/40828965/
SRR10992771	N'Dama	West Africa	Bos taurus	PRJNA604048	Guinea, Africa	188496580	0.9903	7.0852X	Excluded (PI-HAT ≥ 0.25)	/	/	Indigenous	/	<400	<120	<2000	https://en.wikipedia.org/wiki/N%27Dama; https://pubmed.ncbi.nlm.nih.gov/40828965/
SRR12452199	N'Dama	West Africa	Bos taurus	PRJNA574857	Guinea, Africa	293737342	0.9969	10.5092X	Passed	73.0647	/	Indigenous	/	<400	<120	<2000	https://en.wikipedia.org/wiki/N%27Dama; https://pubmed.ncbi.nlm.nih.gov/40828965/
SRR12452200	N'Dama	West Africa	Bos taurus	PRJNA574857	Guinea, Africa	204486766	0.9973	7.3135X	Passed	73.9084	/	Indigenous	/	<400	<120	<2000	https://en.wikipedia.org/wiki/N%27Dama; https://pubmed.ncbi.nlm.nih.gov/40828965/
SRR12452201	N'Dama	West Africa	Bos taurus	PRJNA574857	Guinea, Africa	310406085	0.9986	11.267X	Excluded (PI-HAT ≥ 0.25)	/	/	Indigenous	/	<400	<120	<2000	https://en.wikipedia.org/wiki/N%27Dama; https://pubmed.ncbi.nlm.nih.gov/40828965/
SRR3693229	N'Dama	West Africa	Bos taurus	PRJNA312138	Guinea, Africa	235614602	0.9985	8.4358X	Passed	72.7173	/	Indigenous	/	<400	<120	<2000	https://en.wikipedia.org/wiki/N%27Dama; https://pubmed.ncbi.nlm.nih.gov/40828965/
SRR3693373	N'Dama	West Africa	Bos taurus	PRJNA312138	Guinea, Africa	260745887	0.9984	9.2037X	Passed	73.6232	/	Indigenous	/	<400	<120	<2000	https://en.wikipedia.org/wiki/N%27Dama; https://pubmed.ncbi.nlm.nih.gov/40828965/
SRR3693375	N'Dama	West Africa	Bos taurus	PRJNA312138	Guinea, Africa	248491421	0.9903	8.7582X	Passed	76.2284	/	Indigenous	/	<400	<120	<2000	https://en.wikipedia.org/wiki/N%27Dama; https://pubmed.ncbi.nlm.nih.gov/40828965/
SRR3693378	N'Dama	West Africa	Bos taurus	PRJNA312138	Guinea, Africa	241096553	0.9978	8.579X	Passed	74.9582	/	Indigenous	/	<400	<120	<2000	https://en.wikipedia.org/wiki/N%27Dama; https://pubmed.ncbi.nlm.nih.gov/40828965/
SRR3693379	N'Dama	West Africa	Bos taurus	PRJNA312138	Guinea, Africa	251075014	0.998	8.9659X	Passed	75.4342	/	Indigenous	/	<400	<120	<2000	https://en.wikipedia.org/wiki/N%27Dama; https://pubmed.ncbi.nlm.nih.gov/40828965/
SRR3693419	N'Dama	West Africa	Bos taurus	PRJNA312138	Guinea, Africa	245962648	0.9986	8.7371X	Passed	73.6782	/	Indigenous	/	<400	<120	<2000	https://en.wikipedia.org/wiki/N%27Dama; https://pubmed.ncbi.nlm.nih.gov/40828965/
SRR3693420	N'Dama	West Africa	Bos taurus	PRJNA312138	Guinea, Africa	263613343	0.9969	9.3223X	Passed	72.4819	/	Indigenous	/	<400	<120	<2000	https://en.wikipedia.org/wiki/N%27Dama; https://pubmed.ncbi.nlm.nih.gov/40828965/
SRR3694478	N'Dama	West Africa	Bos taurus	PRJNA312138	Guinea, Africa	278705722	0.9981	9.8633X	Passed	74.8612	/	Indigenous	/	<400	<120	<2000	https://en.wikipedia.org/wiki/N%27Dama; https://pubmed.ncbi.nlm.nih.gov/40828965/
SRR3693376	N'Dama	West Africa	Bos taurus	PRJNA312138	Guinea, Africa	256191930	0.9979	9.0657X	Excluded (PI-HAT ≥ 0.25)	/	/	Indigenous	/	<400	<120	<2000	https://en.wikipedia.org/wiki/N%27Dama; https://pubmed.ncbi.nlm.nih.gov/40828965/
SRR3694578	N'Dama	West Africa	Bos taurus	PRJNA312138	Guinea, Africa	269965321	0.9978	9.5958X	Excluded (PI-HAT ≥ 0.25)	/	/	Indigenous	/	<400	<120	<2000	https://en.wikipedia.org/wiki/N%27Dama; https://pubmed.ncbi.nlm.nih.gov/40828965/
ERR4352234	N'Dama	West Africa	Bos taurus	PRJEB39353	Guinea, Africa	786043634	0.9974	40.1111X	Passed	91.3246	/	Indigenous	/	<400	<120	<2000	https://en.wikipedia.org/wiki/N%27Dama; https://pubmed.ncbi.nlm.nih.gov/40828965/
ERR4352199	N'Dama	West Africa	Bos taurus	PRJEB39353	Guinea, Africa	785444572	0.998	39.9208X	Excluded (PI-HAT ≥ 0.25)	/	/	Indigenous	/	<400	<120	<2000	https://en.wikipedia.org/wiki/N%27Dama; https://pubmed.ncbi.nlm.nih.gov/40828965/
ERR4352264	N'Dama	West Africa	Bos taurus	PRJEB39353	Guinea, Africa	759339909	0.9974	38.6407X	Excluded (PI-HAT ≥ 0.25)	/	/	Indigenous	/	<400	<120	<2000	https://en.wikipedia.org/wiki/N%27Dama; https://pubmed.ncbi.nlm.nih.gov/40828965/
SRR17381673	Shigatse	Xizang, China	Bos indicus	PRJNA658727	Xizang, China, East Asia	359328199	0.9976	12.8809X	Passed	3.4396	/	Indigenous	/	<400	120-140	<2000	https://zypc.nahs.org.cn/pzml/detail.html?articleId=2372&showButton=true
SRR17381674	Shigatse	Xizang, China	Bos indicus	PRJNA658727	Xizang, China, East Asia	521306807	0.997	18.6613X	Passed	0.8311	/	Indigenous	/	<400	120-140	<2000	https://zypc.nahs.org.cn/pzml/detail.html?articleId=2372&showButton=true
SRR17381675	Shigatse	Xizang, China	Bos indicus	PRJNA658727	Xizang, China, East Asia	326889890	0.9976	11.7043X	Passed	4.4202	/	Indigenous	/	<400	120-140	<2000	https://zypc.nahs.org.cn/pzml/detail.html?articleId=2372&showButton=true
SRR17381676	Shigatse	Xizang, China	Bos indicus	PRJNA658727	Xizang, China, East Asia	365006095	0.9973	13.0675X	Passed	1.4921	/	Indigenous	/	<400	120-140	<2000	https://zypc.nahs.org.cn/pzml/detail.html?articleId=2372&showButton=true
SRR17381677	Shigatse	Xizang, China	Bos indicus	PRJNA658727	Xizang, China, East Asia	220420648	0.9978	11.8035X	Passed	11.8428	/	Indigenous	/	<400	120-140	<2000	https://zypc.nahs.org.cn/pzml/detail.html?articleId=2372&showButton=true
SRR17381678	Shigatse	Xizang, China	Bos indicus	PRJNA658727	Xizang, China, East Asia	241409842	0.9976	12.8657X	Passed	0.001	/	Indigenous	/	<400	120-140	<2000	https://zypc.nahs.org.cn/pzml/detail.html?articleId=2372&showButton=true
SRR17381679	Shigatse	Xizang, China	Bos indicus	PRJNA658727	Xizang, China, East Asia	184539624	0.9972	9.8594X	Passed	1.0174	/	Indigenous	/	<400	120-140	<2000	https://zypc.nahs.org.cn/pzml/detail.html?articleId=2372&showButton=true
SAMN08242316	Tibetan	Xizang, China	Bos taurus	PRJNA422979	Changdu,Xizang, China	207198395	0.9963	7.4166X	Passed	72.6482	/	Indigenous	/	<400	<120	<2000	https://zypc.nahs.org.cn/pzml/detail.html?articleId=2441&showButton=true; https://pubmed.ncbi.nlm.nih.gov/40828965/
SAMN08242317	Tibetan	Xizang, China	Bos taurus	PRJNA422979	Changdu,Xizang, China	194229836	0.998	6.9389X	Passed	70.5155	/	Indigenous	/	<400	<120	<2000	https://zypc.nahs.org.cn/pzml/detail.html?articleId=2441&showButton=true; https://pubmed.ncbi.nlm.nih.gov/40828965/
SAMN08242318	Tibetan	Xizang, China	Bos taurus	PRJNA422979	Changdu,Xizang, China	182291881	0.9983	6.5135X	Passed	73.9158	/	Indigenous	/	<400	<120	<2000	https://zypc.nahs.org.cn/pzml/detail.html?articleId=2441&showButton=true; https://pubmed.ncbi.nlm.nih.gov/40828965/
SAMN08242319	Tibetan	Xizang, China	Bos taurus	PRJNA422979	Changdu,Xizang, China	176316542	0.9982	6.2876X	Passed	75.6939	/	Indigenous	/	<400	<120	<2000	https://zypc.nahs.org.cn/pzml/detail.html?articleId=2441&showButton=true; https://pubmed.ncbi.nlm.nih.gov/40828965/
SAMN08242320	Tibetan	Xizang, China	Bos taurus	PRJNA422979	Changdu,Xizang, China	237058228	0.9973	8.4641X	Passed	66.4136	/	Indigenous	/	<400	<120	<2000	https://zypc.nahs.org.cn/pzml/detail.html?articleId=2441&showButton=true; https://pubmed.ncbi.nlm.nih.gov/40828965/
SAMN08242321	Tibetan	Xizang, China	Bos taurus	PRJNA422979	Changdu,Xizang, China	187461959	0.9975	6.7168X	Passed	64.4203	/	Indigenous	/	<400	<120	<2000	https://zypc.nahs.org.cn/pzml/detail.html?articleId=2441&showButton=true; https://pubmed.ncbi.nlm.nih.gov/40828965/
SAMN08242322	Tibetan	Xizang, China	Bos taurus	PRJNA422979	Changdu,Xizang, China	249876884	0.9986	8.8837X	Passed	74.4671	/	Indigenous	/	<400	<120	<2000	https://zypc.nahs.org.cn/pzml/detail.html?articleId=2441&showButton=true; https://pubmed.ncbi.nlm.nih.gov/40828965/
SAMN08242323	Tibetan	Xizang, China	Bos taurus	PRJNA422979	Changdu,Xizang, China	127595967	0.9983	4.5483X	Passed	70.7123	/	Indigenous	/	<400	<120	<2000	https://zypc.nahs.org.cn/pzml/detail.html?articleId=2441&showButton=true; https://pubmed.ncbi.nlm.nih.gov/40828965/
SAMN08242324	Tibetan	Xizang, China	Bos taurus	PRJNA422979	Changdu,Xizang, China	203075192	0.9983	7.2162X	Passed	72.0599	/	Indigenous	/	<400	<120	<2000	https://zypc.nahs.org.cn/pzml/detail.html?articleId=2441&showButton=true; https://pubmed.ncbi.nlm.nih.gov/40828965/
SAMN08242325	Tibetan	Xizang, China	Bos taurus	PRJNA422979	Changdu,Xizang, China	152802669	0.9982	5.4428X	Passed	74.2618	/	Indigenous	/	<400	<120	<2000	https://zypc.nahs.org.cn/pzml/detail.html?articleId=2441&showButton=true; https://pubmed.ncbi.nlm.nih.gov/40828965/
SAMN08242326	Tibetan	Xizang, China	Bos taurus	PRJNA422979	Changdu,Xizang, China	104861210	0.9979	3.7397X	Passed	64.0492	/	Indigenous	/	<400	<120	<2000	https://zypc.nahs.org.cn/pzml/detail.html?articleId=2441&showButton=true; https://pubmed.ncbi.nlm.nih.gov/40828965/
SAMN08242327	Tibetan	Xizang, China	Bos taurus	PRJNA422979	Changdu,Xizang, China	169730635	0.9974	6.0702X	Passed	74.8232	/	Indigenous	/	<400	<120	<2000	https://zypc.nahs.org.cn/pzml/detail.html?articleId=2441&showButton=true; https://pubmed.ncbi.nlm.nih.gov/40828965/
SAMN08242328	Tibetan	Xizang, China	Bos taurus	PRJNA422979	Changdu,Xizang, China	126298075	0.9948	4.5055X	Passed	73.6075	/	Indigenous	/	<400	<120	<2000	https://zypc.nahs.org.cn/pzml/detail.html?articleId=2441&showButton=true; https://pubmed.ncbi.nlm.nih.gov/40828965/
SAMN08242329	Tibetan	Xizang, China	Bos taurus	PRJNA422979	Changdu,Xizang, China	186099803	0.9976	6.6693X	Passed	76.0254	/	Indigenous	/	<400	<120	<2000	https://zypc.nahs.org.cn/pzml/detail.html?articleId=2441&showButton=true; https://pubmed.ncbi.nlm.nih.gov/40828965/
SAMN08242330	Tibetan	Xizang, China	Bos taurus	PRJNA422979	Changdu,Xizang, China	129635726	0.9966	4.6321X	Passed	70.8381	/	Indigenous	/	<400	<120	<2000	https://zypc.nahs.org.cn/pzml/detail.html?articleId=2441&showButton=true; https://pubmed.ncbi.nlm.nih.gov/40828965/
SAMN08242331	Tibetan	Xizang, China	Bos taurus	PRJNA422979	Changdu,Xizang, China	168153083	0.9981	5.979X	Passed	67.688	/	Indigenous	/	<400	<120	<2000	https://zypc.nahs.org.cn/pzml/detail.html?articleId=2441&showButton=true; https://pubmed.ncbi.nlm.nih.gov/40828965/
SAMN08242332	Tibetan	Xizang, China	Bos taurus	PRJNA422979	Changdu,Xizang, China	170613167	0.9967	6.1039X	Passed	74.6685	/	Indigenous	/	<400	<120	<2000	https://zypc.nahs.org.cn/pzml/detail.html?articleId=2441&showButton=true; https://pubmed.ncbi.nlm.nih.gov/40828965/
SAMN08242333	Tibetan	Xizang, China	Bos taurus	PRJNA422979	Changdu,Xizang, China	158148918	0.9977	5.6631X	Passed	73.9668	/	Indigenous	/	<400	<120	<2000	https://zypc.nahs.org.cn/pzml/detail.html?articleId=2441&showButton=true; https://pubmed.ncbi.nlm.nih.gov/40828965/
SRR6234784	Tibetan	Xizang, China	Bos taurus	PRJNA396672	Changdu,Xizang, China	261769977	0.9975	9.1108X	Passed	71.5013	/	Indigenous	/	<400	<120	<2000	https://zypc.nahs.org.cn/pzml/detail.html?articleId=2441&showButton=true; https://pubmed.ncbi.nlm.nih.gov/40828965/
SRR6234785	Tibetan	Xizang, China	Bos taurus	PRJNA396672	Changdu,Xizang, China	331831312	0.998	11.4866X	Passed	72.0945	/	Indigenous	/	<400	<120	<2000	https://zypc.nahs.org.cn/pzml/detail.html?articleId=2441&showButton=true; https://pubmed.ncbi.nlm.nih.gov/40828965/
SAMN06698998	Tibetan	Xizang, China	Bos taurus	PRJNA379859	Changdu,Xizang, China	471828949	0.9892	24.4273X	Passed	85.4428	/	Indigenous	/	<400	<120	<2000	https://zypc.nahs.org.cn/pzml/detail.html?articleId=2441&showButton=true; https://pubmed.ncbi.nlm.nih.gov/40828965/
SRR5507244	Tibetan	Xizang, China	Bos taurus	PRJNA379859	Changdu,Xizang, China	207869587	0.9976	10.9046X	Passed	86.5757	/	Indigenous	/	<400	<120	<2000	https://zypc.nahs.org.cn/pzml/detail.html?articleId=2441&showButton=true; https://pubmed.ncbi.nlm.nih.gov/40828965/
SRR5507245	Tibetan	Xizang, China	Bos taurus	PRJNA379859	Changdu,Xizang, China	205053548	0.998	10.6835X	Passed	86.8378	/	Indigenous	/	<400	<120	<2000	https://zypc.nahs.org.cn/pzml/detail.html?articleId=2441&showButton=true; https://pubmed.ncbi.nlm.nih.gov/40828965/
SRR5507246	Tibetan	Xizang, China	Bos taurus	PRJNA379859	Changdu,Xizang, China	183796639	0.9977	9.5038X	Passed	71.7752	/	Indigenous	/	<400	<120	<2000	https://zypc.nahs.org.cn/pzml/detail.html?articleId=2441&showButton=true; https://pubmed.ncbi.nlm.nih.gov/40828965/
SRR5507251	Tibetan	Xizang, China	Bos taurus	PRJNA379859	Changdu,Xizang, China	204620158	0.9978	10.591X	Passed	87.305	/	Indigenous	/	<400	<120	<2000	https://zypc.nahs.org.cn/pzml/detail.html?articleId=2441&showButton=true; https://pubmed.ncbi.nlm.nih.gov/40828965/
SAMN06698997	Tibetan	Xizang, China	Bos taurus	PRJNA379859	Changdu,Xizang, China	506755255	0.9837	26.0431X	Excluded (PI-HAT ≥ 0.25)	/	/	Indigenous	/	<400	<120	<2000	https://zypc.nahs.org.cn/pzml/detail.html?articleId=2441&showButton=true; https://pubmed.ncbi.nlm.nih.gov/40828965/
SRR5507243	Tibetan	Xizang, China	Bos taurus	PRJNA379859	Changdu,Xizang, China	260944930	0.9982	13.585X	Excluded (PI-HAT ≥ 0.25)	/	/	Indigenous	/	<400	<120	<2000	https://zypc.nahs.org.cn/pzml/detail.html?articleId=2441&showButton=true; https://pubmed.ncbi.nlm.nih.gov/40828965/
SRR5507247	Tibetan	Xizang, China	Bos taurus	PRJNA379859	Changdu,Xizang, China	207718465	0.9977	10.8577X	Excluded (PI-HAT ≥ 0.25)	/	/	Indigenous	/	<400	<120	<2000	https://zypc.nahs.org.cn/pzml/detail.html?articleId=2441&showButton=true; https://pubmed.ncbi.nlm.nih.gov/40828965/
SRR5507250	Tibetan	Xizang, China	Bos taurus	PRJNA379859	Changdu,Xizang, China	205675761	0.9975	10.6266X	Excluded (PI-HAT ≥ 0.25)	/	/	Indigenous	/	<400	<120	<2000	https://zypc.nahs.org.cn/pzml/detail.html?articleId=2441&showButton=true; https://pubmed.ncbi.nlm.nih.gov/40828965/
SRR17458596	Dehong	Southwest China	Bos indicus	PRJNA658738	Dehong, Yunnan Province, China	274052285	0.9967	9.8034X	Passed	0.001	/	Indigenous	/	<400	<120	<2000	https://zypc.nahs.org.cn/pzml/detail.html?articleId=2402&showButton=true
SRR17458595	Dehong	Southwest China	Bos indicus	PRJNA658737	Dehong, Yunnan Province, China	276290360	0.997	9.8861X	Passed	0.001	/	Indigenous	/	<400	<120	<2000	https://zypc.nahs.org.cn/pzml/detail.html?articleId=2402&showButton=true
SRR17458594	Dehong	Southwest China	Bos indicus	PRJNA658736	Dehong, Yunnan Province, China	338936432	0.9971	12.1165X	Passed	0.001	/	Indigenous	/	<400	<120	<2000	https://zypc.nahs.org.cn/pzml/detail.html?articleId=2402&showButton=true
SRR6234768	Dehong	Southwest China	Bos indicus	PRJNA396672	Dehong, Yunnan Province, China	326990865	0.9972	10.9557X	Passed	0.001	/	Indigenous	/	<400	<120	<2000	https://zypc.nahs.org.cn/pzml/detail.html?articleId=2402&showButton=true
SRR6234769	Dehong	Southwest China	Bos indicus	PRJNA396672	Dehong, Yunnan Province, China	327285536	0.9968	10.9402X	Passed	0.001	/	Indigenous	/	<400	<120	<2000	https://zypc.nahs.org.cn/pzml/detail.html?articleId=2402&showButton=true
SRR12739616	Dianzhong	Southwest China	Bos indicus	PRJNA666386	Chuxiong, Yunnan, China	192356413	0.997	10.1374X	Passed	16.0768	/	Indigenous	/	<400	<120	<2000	https://kns.cnki.net/KXReader/Detail?invoice=cU8PEgcQZyA4E90SLIo0IF0LBUVNdINgYRgbUu%2Bx%2Fkiv0D4uNGLJuuOA5CTYh6DUHqIjIedj6zmiGXYoub%2BXViEt%2BhpHgJOmf5mWNivmoe0ULqTTulARatOUsmu%2FcJEIuGTu5osnsx4CcznU9ttaY%2BUfVO4XGQHQ7Hq2WmTe6dw%3D&DBCODE=CPFD&FileName=ZXMY201508001035&TABLEName=cpfdlast2015&nonce=6CD33DD8D90A4554B3846983B038907F&TIMESTAMP=1689557528563&uid=; https://pubmed.ncbi.nlm.nih.gov/40828…
SRR12739617	Dianzhong	Southwest China	Bos indicus	PRJNA666386	Chuxiong, Yunnan, China	202422834	0.9977	10.603X	Passed	16.3507	/	Indigenous	/	<400	<120	<2000	https://kns.cnki.net/KXReader/Detail?invoice=cU8PEgcQZyA4E90SLIo0IF0LBUVNdINgYRgbUu%2Bx%2Fkiv0D4uNGLJuuOA5CTYh6DUHqIjIedj6zmiGXYoub%2BXViEt%2BhpHgJOmf5mWNivmoe0ULqTTulARatOUsmu%2FcJEIuGTu5osnsx4CcznU9ttaY%2BUfVO4XGQHQ7Hq2WmTe6dw%3D&DBCODE=CPFD&FileName=ZXMY201508001035&TABLEName=cpfdlast2015&nonce=6CD33DD8D90A4554B3846983B038907F&TIMESTAMP=1689557528563&uid=; https://pubmed.ncbi.nlm.nih.gov/40828…
SRR12739618	Dianzhong	Southwest China	Bos indicus	PRJNA666386	Chuxiong, Yunnan, China	175853115	0.9974	9.2899X	Passed	30.1224	/	Indigenous	/	<400	<120	<2000	https://kns.cnki.net/KXReader/Detail?invoice=cU8PEgcQZyA4E90SLIo0IF0LBUVNdINgYRgbUu%2Bx%2Fkiv0D4uNGLJuuOA5CTYh6DUHqIjIedj6zmiGXYoub%2BXViEt%2BhpHgJOmf5mWNivmoe0ULqTTulARatOUsmu%2FcJEIuGTu5osnsx4CcznU9ttaY%2BUfVO4XGQHQ7Hq2WmTe6dw%3D&DBCODE=CPFD&FileName=ZXMY201508001035&TABLEName=cpfdlast2015&nonce=6CD33DD8D90A4554B3846983B038907F&TIMESTAMP=1689557528563&uid=; https://pubmed.ncbi.nlm.nih.gov/40828…
SRR12739619	Dianzhong	Southwest China	Bos indicus	PRJNA666386	Chuxiong, Yunnan, China	180375673	0.9965	9.4877X	Passed	37.8347	/	Indigenous	/	<400	<120	<2000	https://kns.cnki.net/KXReader/Detail?invoice=cU8PEgcQZyA4E90SLIo0IF0LBUVNdINgYRgbUu%2Bx%2Fkiv0D4uNGLJuuOA5CTYh6DUHqIjIedj6zmiGXYoub%2BXViEt%2BhpHgJOmf5mWNivmoe0ULqTTulARatOUsmu%2FcJEIuGTu5osnsx4CcznU9ttaY%2BUfVO4XGQHQ7Hq2WmTe6dw%3D&DBCODE=CPFD&FileName=ZXMY201508001035&TABLEName=cpfdlast2015&nonce=6CD33DD8D90A4554B3846983B038907F&TIMESTAMP=1689557528563&uid=; https://pubmed.ncbi.nlm.nih.gov/40828…
SRR6024563	Dianzhong	Southwest China	Bos indicus	PRJNA379859	Jiangcheng, Puer,Yunnan,China	187136710	0.9961	9.5919X	Passed	3.3104	/	Indigenous	/	<400	<120	<2000	https://kns.cnki.net/KXReader/Detail?invoice=cU8PEgcQZyA4E90SLIo0IF0LBUVNdINgYRgbUu%2Bx%2Fkiv0D4uNGLJuuOA5CTYh6DUHqIjIedj6zmiGXYoub%2BXViEt%2BhpHgJOmf5mWNivmoe0ULqTTulARatOUsmu%2FcJEIuGTu5osnsx4CcznU9ttaY%2BUfVO4XGQHQ7Hq2WmTe6dw%3D&DBCODE=CPFD&FileName=ZXMY201508001035&TABLEName=cpfdlast2015&nonce=6CD33DD8D90A4554B3846983B038907F&TIMESTAMP=1689557528563&uid=; https://pubmed.ncbi.nlm.nih.gov/40828…
SRR6024564	Dianzhong	Southwest China	Bos indicus	PRJNA379859	Jiangcheng, Puer,Yunnan,China	172695437	0.9957	8.8607X	Passed	5.3736	/	Indigenous	/	<400	<120	<2000	https://kns.cnki.net/KXReader/Detail?invoice=cU8PEgcQZyA4E90SLIo0IF0LBUVNdINgYRgbUu%2Bx%2Fkiv0D4uNGLJuuOA5CTYh6DUHqIjIedj6zmiGXYoub%2BXViEt%2BhpHgJOmf5mWNivmoe0ULqTTulARatOUsmu%2FcJEIuGTu5osnsx4CcznU9ttaY%2BUfVO4XGQHQ7Hq2WmTe6dw%3D&DBCODE=CPFD&FileName=ZXMY201508001035&TABLEName=cpfdlast2015&nonce=6CD33DD8D90A4554B3846983B038907F&TIMESTAMP=1689557528563&uid=; https://pubmed.ncbi.nlm.nih.gov/40828…
SRR6024565	Dianzhong	Southwest China	Bos indicus	PRJNA379859	Jiangcheng, Puer,Yunnan,China	160966166	0.9922	8.2254X	Passed	3.7858	/	Indigenous	/	<400	<120	<2000	https://kns.cnki.net/KXReader/Detail?invoice=cU8PEgcQZyA4E90SLIo0IF0LBUVNdINgYRgbUu%2Bx%2Fkiv0D4uNGLJuuOA5CTYh6DUHqIjIedj6zmiGXYoub%2BXViEt%2BhpHgJOmf5mWNivmoe0ULqTTulARatOUsmu%2FcJEIuGTu5osnsx4CcznU9ttaY%2BUfVO4XGQHQ7Hq2WmTe6dw%3D&DBCODE=CPFD&FileName=ZXMY201508001035&TABLEName=cpfdlast2015&nonce=6CD33DD8D90A4554B3846983B038907F&TIMESTAMP=1689557528563&uid=; https://pubmed.ncbi.nlm.nih.gov/40828…
SRR6024566	Dianzhong	Southwest China	Bos indicus	PRJNA379859	Jiangcheng, Puer,Yunnan,China	169045171	0.9923	8.6124X	Passed	0.001	/	Indigenous	/	<400	<120	<2000	https://kns.cnki.net/KXReader/Detail?invoice=cU8PEgcQZyA4E90SLIo0IF0LBUVNdINgYRgbUu%2Bx%2Fkiv0D4uNGLJuuOA5CTYh6DUHqIjIedj6zmiGXYoub%2BXViEt%2BhpHgJOmf5mWNivmoe0ULqTTulARatOUsmu%2FcJEIuGTu5osnsx4CcznU9ttaY%2BUfVO4XGQHQ7Hq2WmTe6dw%3D&DBCODE=CPFD&FileName=ZXMY201508001035&TABLEName=cpfdlast2015&nonce=6CD33DD8D90A4554B3846983B038907F&TIMESTAMP=1689557528563&uid=; https://pubmed.ncbi.nlm.nih.gov/40828…
SRR6024567	Dianzhong	Southwest China	Bos indicus	PRJNA379859	Jiangcheng, Puer,Yunnan,China	173960126	0.9927	8.9187X	Passed	4.4103	/	Indigenous	/	<400	<120	<2000	https://kns.cnki.net/KXReader/Detail?invoice=cU8PEgcQZyA4E90SLIo0IF0LBUVNdINgYRgbUu%2Bx%2Fkiv0D4uNGLJuuOA5CTYh6DUHqIjIedj6zmiGXYoub%2BXViEt%2BhpHgJOmf5mWNivmoe0ULqTTulARatOUsmu%2FcJEIuGTu5osnsx4CcznU9ttaY%2BUfVO4XGQHQ7Hq2WmTe6dw%3D&DBCODE=CPFD&FileName=ZXMY201508001035&TABLEName=cpfdlast2015&nonce=6CD33DD8D90A4554B3846983B038907F&TIMESTAMP=1689557528563&uid=; https://pubmed.ncbi.nlm.nih.gov/40828…
SRR6024568	Dianzhong	Southwest China	Bos indicus	PRJNA379859	Jiangcheng, Puer,Yunnan,China	176487189	0.9942	9.0081X	Passed	8.3523	/	Indigenous	/	<400	<120	<2000	https://kns.cnki.net/KXReader/Detail?invoice=cU8PEgcQZyA4E90SLIo0IF0LBUVNdINgYRgbUu%2Bx%2Fkiv0D4uNGLJuuOA5CTYh6DUHqIjIedj6zmiGXYoub%2BXViEt%2BhpHgJOmf5mWNivmoe0ULqTTulARatOUsmu%2FcJEIuGTu5osnsx4CcznU9ttaY%2BUfVO4XGQHQ7Hq2WmTe6dw%3D&DBCODE=CPFD&FileName=ZXMY201508001035&TABLEName=cpfdlast2015&nonce=6CD33DD8D90A4554B3846983B038907F&TIMESTAMP=1689557528563&uid=; https://pubmed.ncbi.nlm.nih.gov/40828…
SRR17318625	Lincang	Southwest China	Bos indicus	PRJNA786777	Cangyuan Wa ethnicity Autonomous County, Lincang City, Yunnan Province, China	237734368	0.9979	12.5636X	Passed	1.3781	/	Indigenous	/	<400	<120	<2000	https://zypc.nahs.org.cn/pzml/detail.html?articleId=2392&showButton=true
SRR17009033	Lincang	Southwest China	Bos indicus	PRJNA781760	Cangyuan Wa ethnicity Autonomous County, Lincang City, Yunnan Province, China	180846559	0.998	9.6343X	Passed	7.5479	/	Indigenous	/	<400	<120	<2000	https://zypc.nahs.org.cn/pzml/detail.html?articleId=2392&showButton=true
SRR17009034	Lincang	Southwest China	Bos indicus	PRJNA781760	Cangyuan Wa ethnicity Autonomous County, Lincang City, Yunnan Province, China	218680894	0.9969	11.6472X	Passed	9.9527	/	Indigenous	/	<400	<120	<2000	https://zypc.nahs.org.cn/pzml/detail.html?articleId=2392&showButton=true
SRR17009035	Lincang	Southwest China	Bos indicus	PRJNA781760	Cangyuan Wa ethnicity Autonomous County, Lincang City, Yunnan Province, China	179534964	0.9975	9.5632X	Passed	9.7818	/	Indigenous	/	<400	<120	<2000	https://zypc.nahs.org.cn/pzml/detail.html?articleId=2392&showButton=true
SRR17009037	Lincang	Southwest China	Bos indicus	PRJNA781760	Cangyuan Wa ethnicity Autonomous County, Lincang City, Yunnan Province, China	186915157	0.9973	9.9531X	Passed	9.91	/	Indigenous	/	<400	<120	<2000	https://zypc.nahs.org.cn/pzml/detail.html?articleId=2392&showButton=true
SRR17009039	Lincang	Southwest China	Bos indicus	PRJNA781760	Cangyuan Wa ethnicity Autonomous County, Lincang City, Yunnan Province, China	184213564	0.9973	9.7962X	Passed	3.4435	/	Indigenous	/	<400	<120	<2000	https://zypc.nahs.org.cn/pzml/detail.html?articleId=2392&showButton=true
SRR17009040	Lincang	Southwest China	Bos indicus	PRJNA781760	Cangyuan Wa ethnicity Autonomous County, Lincang City, Yunnan Province, China	176231440	0.9977	9.3954X	Passed	4.0479	/	Indigenous	/	<400	<120	<2000	https://zypc.nahs.org.cn/pzml/detail.html?articleId=2392&showButton=true
SRR17009041	Lincang	Southwest China	Bos indicus	PRJNA781760	Cangyuan Wa ethnicity Autonomous County, Lincang City, Yunnan Province, China	180487035	0.9977	9.6168X	Passed	10.7469	/	Indigenous	/	<400	<120	<2000	https://zypc.nahs.org.cn/pzml/detail.html?articleId=2392&showButton=true
SRR17009042	Lincang	Southwest China	Bos indicus	PRJNA781760	Cangyuan Wa ethnicity Autonomous County, Lincang City, Yunnan Province, China	181255000	0.9979	9.6605X	Passed	3.3526	/	Indigenous	/	<400	<120	<2000	https://zypc.nahs.org.cn/pzml/detail.html?articleId=2392&showButton=true
SRR17009043	Lincang	Southwest China	Bos indicus	PRJNA781760	Cangyuan Wa ethnicity Autonomous County, Lincang City, Yunnan Province, China	195523660	0.9978	10.4081X	Passed	8.4928	/	Indigenous	/	<400	<120	<2000	https://zypc.nahs.org.cn/pzml/detail.html?articleId=2392&showButton=true
SRR17009045	Lincang	Southwest China	Bos indicus	PRJNA781760	Cangyuan Wa ethnicity Autonomous County, Lincang City, Yunnan Province, China	189618855	0.9957	10.0673X	Passed	11.0452	/	Indigenous	/	<400	<120	<2000	https://zypc.nahs.org.cn/pzml/detail.html?articleId=2392&showButton=true
SRR17009046	Lincang	Southwest China	Bos indicus	PRJNA781760	Cangyuan Wa ethnicity Autonomous County, Lincang City, Yunnan Province, China	127034147	0.9978	6.7746X	Passed	15.8518	/	Indigenous	/	<400	<120	<2000	https://zypc.nahs.org.cn/pzml/detail.html?articleId=2392&showButton=true
SRR17009047	Lincang	Southwest China	Bos indicus	PRJNA781760	Cangyuan Wa ethnicity Autonomous County, Lincang City, Yunnan Province, China	173319975	0.9981	9.2382X	Passed	12.5929	/	Indigenous	/	<400	<120	<2000	https://zypc.nahs.org.cn/pzml/detail.html?articleId=2392&showButton=true
SRR17009048	Lincang	Southwest China	Bos indicus	PRJNA781760	Cangyuan Wa ethnicity Autonomous County, Lincang City, Yunnan Province, China	170563922	0.9976	9.0755X	Passed	10.0042	/	Indigenous	/	<400	<120	<2000	https://zypc.nahs.org.cn/pzml/detail.html?articleId=2392&showButton=true
SRR17009049	Lincang	Southwest China	Bos indicus	PRJNA781760	Cangyuan Wa ethnicity Autonomous County, Lincang City, Yunnan Province, China	167813908	0.9978	8.9468X	Passed	3.4801	/	Indigenous	/	<400	<120	<2000	https://zypc.nahs.org.cn/pzml/detail.html?articleId=2392&showButton=true
SRR17009050	Lincang	Southwest China	Bos indicus	PRJNA781760	Cangyuan Wa ethnicity Autonomous County, Lincang City, Yunnan Province, China	171731098	0.9978	9.1392X	Passed	8.9021	/	Indigenous	/	<400	<120	<2000	https://zypc.nahs.org.cn/pzml/detail.html?articleId=2392&showButton=true
SRR17009051	Lincang	Southwest China	Bos indicus	PRJNA781760	Cangyuan Wa ethnicity Autonomous County, Lincang City, Yunnan Province, China	177210374	0.9911	9.3608X	Passed	10.674	/	Indigenous	/	<400	<120	<2000	https://zypc.nahs.org.cn/pzml/detail.html?articleId=2392&showButton=true
SRR17009052	Lincang	Southwest China	Bos indicus	PRJNA781760	Cangyuan Wa ethnicity Autonomous County, Lincang City, Yunnan Province, China	170305526	0.9973	9.078X	Passed	8.4037	/	Indigenous	/	<400	<120	<2000	https://zypc.nahs.org.cn/pzml/detail.html?articleId=2392&showButton=true
SRR17009053	Lincang	Southwest China	Bos indicus	PRJNA781760	Cangyuan Wa ethnicity Autonomous County, Lincang City, Yunnan Province, China	187762815	0.9981	9.9962X	Passed	1.6541	/	Indigenous	/	<400	<120	<2000	https://zypc.nahs.org.cn/pzml/detail.html?articleId=2392&showButton=true
SRR17009038	Lincang	Southwest China	Bos indicus	PRJNA781760	Cangyuan Wa ethnicity Autonomous County, Lincang City, Yunnan Province, China	176588823	0.9968	9.3939X	Excluded (PI-HAT ≥ 0.25)	/	/	Indigenous	/	<400	<120	<2000	https://zypc.nahs.org.cn/pzml/detail.html?articleId=2392&showButton=true
SRR17009044	Lincang	Southwest China	Bos indicus	PRJNA781760	Cangyuan Wa ethnicity Autonomous County, Lincang City, Yunnan Province, China	221396995	0.9975	11.7833X	Excluded (PI-HAT ≥ 0.25)	/	/	Indigenous	/	<400	<120	<2000	https://zypc.nahs.org.cn/pzml/detail.html?articleId=2392&showButton=true
SRR17009054	Lincang	Southwest China	Bos indicus	PRJNA781760	Cangyuan Wa ethnicity Autonomous County, Lincang City, Yunnan Province, China	178314786	0.9973	9.4985X	Excluded (PI-HAT ≥ 0.25)	/	/	Indigenous	/	<400	<120	<2000	https://zypc.nahs.org.cn/pzml/detail.html?articleId=2392&showButton=true
SRR17333535	Longlin	Southwest China	Bos indicus × Bos taurus	PRJNA658819	Longlin, Guangxi, China	348907036	0.997	12.5312X	Passed	9.2972	Humid-heat	Indigenous	/	<400	<120	<2000	https://zypc.nahs.org.cn/pzml/detail.html?articleId=2424&showButton=true
SRR17333526	Longlin	Southwest China	Bos indicus × Bos taurus	PRJNA658817	Longlin, Guangxi, China	212900403	0.9961	11.3307X	Passed	5.7803	Humid-heat	Indigenous	/	<400	<120	<2000	https://zypc.nahs.org.cn/pzml/detail.html?articleId=2424&showButton=true
SRR17333531	Longlin	Southwest China	Bos indicus × Bos taurus	PRJNA658816	Longlin, Guangxi, China	310951225	0.9972	11.1519X	Passed	7.88	Humid-heat	Indigenous	/	<400	<120	<2000	https://zypc.nahs.org.cn/pzml/detail.html?articleId=2424&showButton=true
SRR17333527	Longlin	Southwest China	Bos indicus × Bos taurus	PRJNA658815	Longlin, Guangxi, China	229982610	0.9963	12.2186X	Passed	5.6215	Humid-heat	Indigenous	/	<400	<120	<2000	https://zypc.nahs.org.cn/pzml/detail.html?articleId=2424&showButton=true
SRR17333525	Longlin	Southwest China	Bos indicus × Bos taurus	PRJNA658813	Longlin, Guangxi, China	235203785	0.9967	12.5153X	Passed	8.3682	Humid-heat	Indigenous	/	<400	<120	<2000	https://zypc.nahs.org.cn/pzml/detail.html?articleId=2424&showButton=true
SRR17333524	Longlin	Southwest China	Bos indicus × Bos taurus	PRJNA658812	Longlin, Guangxi, China	257518803	0.9968	13.7285X	Passed	9.6117	Humid-heat	Indigenous	/	<400	<120	<2000	https://zypc.nahs.org.cn/pzml/detail.html?articleId=2424&showButton=true
SRR17333534	Longlin	Southwest China	Bos indicus × Bos taurus	PRJNA658805	Longlin, Guangxi, China	437160865	0.9969	15.6694X	Passed	8.0348	Humid-heat	Indigenous	/	<400	<120	<2000	https://zypc.nahs.org.cn/pzml/detail.html?articleId=2424&showButton=true
SRR17333529	Longlin	Southwest China	Bos indicus × Bos taurus	PRJNA658804	Longlin, Guangxi, China	458011852	0.9966	16.4109X	Passed	5.8474	Humid-heat	Indigenous	/	<400	<120	<2000	https://zypc.nahs.org.cn/pzml/detail.html?articleId=2424&showButton=true
SRR17333528	Longlin	Southwest China	Bos indicus × Bos taurus	PRJNA658803	Longlin, Guangxi, China	243033990	0.9958	12.9175X	Passed	9.1351	Humid-heat	Indigenous	/	<400	<120	<2000	https://zypc.nahs.org.cn/pzml/detail.html?articleId=2424&showButton=true
SRR17333533	Longlin	Southwest China	Bos indicus × Bos taurus	PRJNA658802	Longlin, Guangxi, China	269650060	0.9972	14.4113X	Passed	8.8731	Humid-heat	Indigenous	/	<400	<120	<2000	https://zypc.nahs.org.cn/pzml/detail.html?articleId=2424&showButton=true
SRR17333530	Longlin	Southwest China	Bos indicus × Bos taurus	PRJNA658727	Longlin, Guangxi, China	332263253	0.997	11.924X	Passed	6.8826	Humid-heat	Indigenous	/	<400	<120	<2000	https://zypc.nahs.org.cn/pzml/detail.html?articleId=2424&showButton=true
SRR17333532	Longlin	Southwest China	Bos indicus × Bos taurus	PRJNA658727	Longlin, Guangxi, China	259706026	0.9966	13.8244X	Passed	10.1162	Humid-heat	Indigenous	/	<400	<120	<2000	https://zypc.nahs.org.cn/pzml/detail.html?articleId=2424&showButton=true
SRR21430329	Nandan	Southwest China	Bos indicus × Bos taurus	PRJNA658820	Nandan, Hechi, Guangxi, China	324939055	0.9977	17.3174X	Passed	9.4344	Humid-heat	Indigenous	/	<400	<120	<2000	https://zypc.nahs.org.cn/pzml/detail.html?articleId=2361&showButton=true
SRR21430335	Nandan	Southwest China	Bos indicus × Bos taurus	PRJNA658814	Nandan, Hechi, Guangxi, China	253718916	0.9977	13.5421X	Passed	9.2352	Humid-heat	Indigenous	/	<400	<120	<2000	https://zypc.nahs.org.cn/pzml/detail.html?articleId=2361&showButton=true
SRR21430333	Nandan	Southwest China	Bos indicus × Bos taurus	PRJNA658811	Nandan, Hechi, Guangxi, China	570075571	0.9973	20.4293X	Passed	5.9469	Humid-heat	Indigenous	/	<400	<120	<2000	https://zypc.nahs.org.cn/pzml/detail.html?articleId=2361&showButton=true
SRR21430330	Nandan	Southwest China	Bos indicus × Bos taurus	PRJNA658727	Nandan, Hechi, Guangxi, China	332114449	0.9972	17.7337X	Passed	7.6402	Humid-heat	Indigenous	/	<400	<120	<2000	https://zypc.nahs.org.cn/pzml/detail.html?articleId=2361&showButton=true
SRR21430331	Nandan	Southwest China	Bos indicus × Bos taurus	PRJNA658727	Nandan, Hechi, Guangxi, China	369408708	0.9968	19.4869X	Passed	8.9593	Humid-heat	Indigenous	/	<400	<120	<2000	https://zypc.nahs.org.cn/pzml/detail.html?articleId=2361&showButton=true
SRR21430332	Nandan	Southwest China	Bos indicus × Bos taurus	PRJNA658727	Nandan, Hechi, Guangxi, China	357425336	0.9974	12.802X	Passed	10.2212	Humid-heat	Indigenous	/	<400	<120	<2000	https://zypc.nahs.org.cn/pzml/detail.html?articleId=2361&showButton=true
SRR21430334	Nandan	Southwest China	Bos indicus × Bos taurus	PRJNA658727	Nandan, Hechi, Guangxi, China	273621623	0.9974	14.6261X	Passed	8.2363	Humid-heat	Indigenous	/	<400	<120	<2000	https://zypc.nahs.org.cn/pzml/detail.html?articleId=2361&showButton=true
SRR21430336	Nandan	Southwest China	Bos indicus × Bos taurus	PRJNA658727	Nandan, Hechi, Guangxi, China	319491680	0.9974	17.0638X	Passed	12.4726	Humid-heat	Indigenous	/	<400	<120	<2000	https://zypc.nahs.org.cn/pzml/detail.html?articleId=2361&showButton=true
SRR21430337	Nandan	Southwest China	Bos indicus × Bos taurus	PRJNA658727	Nandan, Hechi, Guangxi, China	241686513	0.9974	12.9122X	Passed	8.847	Humid-heat	Indigenous	/	<400	<120	<2000	https://zypc.nahs.org.cn/pzml/detail.html?articleId=2361&showButton=true
SRR21430338	Nandan	Southwest China	Bos indicus × Bos taurus	PRJNA658727	Nandan, Hechi, Guangxi, China	280944027	0.9976	15.0184X	Passed	9.0061	Humid-heat	Indigenous	/	<400	<120	<2000	https://zypc.nahs.org.cn/pzml/detail.html?articleId=2361&showButton=true
SRR17318624	Weining	Southwest China	Bos indicus × Bos taurus	PRJNA786777	Weining, Bijie, Guizhou, China	250672945	0.9984	13.3465X	Passed	52.7024	/	Indigenous	/	<400	<120	<2000	https://zypc.nahs.org.cn/pzml/detail.html?articleId=2377&showButton=true; https://pubmed.ncbi.nlm.nih.gov/40828965/
SRR5507200	Weining	Southwest China	Bos indicus × Bos taurus	PRJNA379859	Weining, Bijie, Guizhou, China	190982581	0.992	9.8563X	Passed	55.7323	/	Indigenous	/	<400	<120	<2000	https://zypc.nahs.org.cn/pzml/detail.html?articleId=2377&showButton=true; https://pubmed.ncbi.nlm.nih.gov/40828965/
SRR5507201	Weining	Southwest China	Bos indicus × Bos taurus	PRJNA379859	Weining, Bijie, Guizhou, China	172259338	0.9931	8.6197X	Passed	34.4006	/	Indigenous	/	<400	<120	<2000	https://zypc.nahs.org.cn/pzml/detail.html?articleId=2377&showButton=true; https://pubmed.ncbi.nlm.nih.gov/40828965/
SRR5507202	Weining	Southwest China	Bos indicus × Bos taurus	PRJNA379859	Weining, Bijie, Guizhou, China	204420467	0.9928	10.2493X	Passed	47.335	/	Indigenous	/	<400	<120	<2000	https://zypc.nahs.org.cn/pzml/detail.html?articleId=2377&showButton=true; https://pubmed.ncbi.nlm.nih.gov/40828965/
SRR5507203	Weining	Southwest China	Bos indicus × Bos taurus	PRJNA379859	Weining, Bijie, Guizhou, China	172082314	0.9933	8.6011X	Passed	43.4762	/	Indigenous	/	<400	<120	<2000	https://zypc.nahs.org.cn/pzml/detail.html?articleId=2377&showButton=true; https://pubmed.ncbi.nlm.nih.gov/40828965/
SRR5507204	Weining	Southwest China	Bos indicus × Bos taurus	PRJNA379859	Weining, Bijie, Guizhou, China	165960314	0.9699	8.0729X	Passed	33.8242	/	Indigenous	/	<400	<120	<2000	https://zypc.nahs.org.cn/pzml/detail.html?articleId=2377&showButton=true; https://pubmed.ncbi.nlm.nih.gov/40828965/
SRR17318622	Wenshan	Southwest China	Bos indicus × Bos taurus	PRJNA786777	Guangnan, Wenshan, Yunnan, China	240852821	0.9982	12.8069X	Passed	14.0135	/	Indigenous	/	<400	<120	<2000	https://zypc.nahs.org.cn/pzml/detail.html?articleId=2378&showButton=true; https://pubmed.ncbi.nlm.nih.gov/40828965/
SRR6024561	Wenshan	Southwest China	Bos indicus × Bos taurus	PRJNA379859	Guangnan,Wenshan,China	201946697	0.9951	10.2563X	Passed	11.3649	/	Indigenous	/	<400	<120	<2000	https://zypc.nahs.org.cn/pzml/detail.html?articleId=2378&showButton=true; https://pubmed.ncbi.nlm.nih.gov/40828965/
SRR6024562	Wenshan	Southwest China	Bos indicus × Bos taurus	PRJNA379859	Guangnan,Wenshan,China	210348790	0.9932	10.9981X	Passed	7.2484	/	Indigenous	/	<400	<120	<2000	https://zypc.nahs.org.cn/pzml/detail.html?articleId=2378&showButton=true; https://pubmed.ncbi.nlm.nih.gov/40828965/
SRR6024569	Wenshan	Southwest China	Bos indicus × Bos taurus	PRJNA379859	Guangnan,Wenshan,China	213174765	0.9851	11.0637X	Passed	5.7796	/	Indigenous	/	<400	<120	<2000	https://zypc.nahs.org.cn/pzml/detail.html?articleId=2378&showButton=true; https://pubmed.ncbi.nlm.nih.gov/40828965/
SRR6024570	Wenshan	Southwest China	Bos indicus × Bos taurus	PRJNA379859	Guangnan,Wenshan,China	220678639	0.9955	11.6114X	Passed	20.2965	/	Indigenous	/	<400	<120	<2000	https://zypc.nahs.org.cn/pzml/detail.html?articleId=2378&showButton=true; https://pubmed.ncbi.nlm.nih.gov/40828965/
SRR6024576	Wenshan	Southwest China	Bos indicus × Bos taurus	PRJNA379859	Guangnan,Wenshan,China	185678268	0.9955	9.3981X	Passed	10.528	/	Indigenous	/	<400	<120	<2000	https://zypc.nahs.org.cn/pzml/detail.html?articleId=2378&showButton=true; https://pubmed.ncbi.nlm.nih.gov/40828965/
SRR6024577	Wenshan	Southwest China	Bos indicus × Bos taurus	PRJNA379859	Guangnan,Wenshan,China	220876310	0.9956	11.5984X	Passed	9.9959	/	Indigenous	/	<400	<120	<2000	https://zypc.nahs.org.cn/pzml/detail.html?articleId=2378&showButton=true; https://pubmed.ncbi.nlm.nih.gov/40828965/
SRR6024578	Wenshan	Southwest China	Bos indicus × Bos taurus	PRJNA379859	Guangnan,Wenshan,China	273826080	0.9955	14.4303X	Passed	6.6699	/	Indigenous	/	<400	<120	<2000	https://zypc.nahs.org.cn/pzml/detail.html?articleId=2378&showButton=true; https://pubmed.ncbi.nlm.nih.gov/40828965/
SRR6024575	Wenshan	Southwest China	Bos indicus × Bos taurus	PRJNA379859	Guangnan,Wenshan,China	211618188	0.9951	10.6536X	Excluded (PI-HAT ≥ 0.25)	/	/	Indigenous	/	<400	<120	<2000	https://zypc.nahs.org.cn/pzml/detail.html?articleId=2378&showButton=true; https://pubmed.ncbi.nlm.nih.gov/40828965/
SRR17318621	Xiangxi	Southwest China	Bos indicus × Bos taurus	PRJNA786777	Xiangxi Tujia and Miao Autonomous Prefecture, Hunan Province, China	338438768	0.9967	18.0482X	Passed	7.1063	Humid-heat	Indigenous	/	<400	NA	<2000	https://xb.hunau.edu.cn/hnndzr/article/abstract/2019060111
SRR16949978	Xiangxi	Southwest China	Bos indicus × Bos taurus	PRJNA779877	Xiangxi Tujia and Miao Autonomous Prefecture, Hunan Province, China	198167210	0.9977	10.5496X	Passed	36.7069	Humid-heat	Indigenous	/	<400	NA	<2000	https://xb.hunau.edu.cn/hnndzr/article/abstract/2019060111
SRR16949979	Xiangxi	Southwest China	Bos indicus × Bos taurus	PRJNA779877	Xiangxi Tujia and Miao Autonomous Prefecture, Hunan Province, China	210714938	0.9979	11.1879X	Passed	10.4341	Humid-heat	Indigenous	/	<400	NA	<2000	https://xb.hunau.edu.cn/hnndzr/article/abstract/2019060111
SRR16949980	Xiangxi	Southwest China	Bos indicus × Bos taurus	PRJNA779877	Xiangxi Tujia and Miao Autonomous Prefecture, Hunan Province, China	199586842	0.9977	10.5815X	Passed	11.0762	Humid-heat	Indigenous	/	<400	NA	<2000	https://xb.hunau.edu.cn/hnndzr/article/abstract/2019060111
SRR16949981	Xiangxi	Southwest China	Bos indicus × Bos taurus	PRJNA779877	Xiangxi Tujia and Miao Autonomous Prefecture, Hunan Province, China	190586855	0.9974	10.1211X	Passed	12.153	Humid-heat	Indigenous	/	<400	NA	<2000	https://xb.hunau.edu.cn/hnndzr/article/abstract/2019060111
SRR16949982	Xiangxi	Southwest China	Bos indicus × Bos taurus	PRJNA779877	Xiangxi Tujia and Miao Autonomous Prefecture, Hunan Province, China	213203932	0.9975	11.3166X	Passed	11.5461	Humid-heat	Indigenous	/	<400	NA	<2000	https://xb.hunau.edu.cn/hnndzr/article/abstract/2019060111
SRR16949983	Xiangxi	Southwest China	Bos indicus × Bos taurus	PRJNA779877	Xiangxi Tujia and Miao Autonomous Prefecture, Hunan Province, China	219193147	0.9979	11.6169X	Passed	27.6795	Humid-heat	Indigenous	/	<400	NA	<2000	https://xb.hunau.edu.cn/hnndzr/article/abstract/2019060111
SRR16949984	Xiangxi	Southwest China	Bos indicus × Bos taurus	PRJNA779877	Xiangxi Tujia and Miao Autonomous Prefecture, Hunan Province, China	210013384	0.9974	11.0964X	Passed	28.9952	Humid-heat	Indigenous	/	<400	NA	<2000	https://xb.hunau.edu.cn/hnndzr/article/abstract/2019060111
SRR16949985	Xiangxi	Southwest China	Bos indicus × Bos taurus	PRJNA779877	Xiangxi Tujia and Miao Autonomous Prefecture, Hunan Province, China	181535298	0.9972	9.6191X	Passed	26.516	Humid-heat	Indigenous	/	<400	NA	<2000	https://xb.hunau.edu.cn/hnndzr/article/abstract/2019060111
SRR16949986	Xiangxi	Southwest China	Bos indicus × Bos taurus	PRJNA779877	Xiangxi Tujia and Miao Autonomous Prefecture, Hunan Province, China	202649774	0.997	10.7592X	Passed	25.0639	Humid-heat	Indigenous	/	<400	NA	<2000	https://xb.hunau.edu.cn/hnndzr/article/abstract/2019060111
SRR16949987	Xiangxi	Southwest China	Bos indicus × Bos taurus	PRJNA779877	Xiangxi Tujia and Miao Autonomous Prefecture, Hunan Province, China	190077212	0.9963	10.0971X	Passed	26.8239	Humid-heat	Indigenous	/	<400	NA	<2000	https://xb.hunau.edu.cn/hnndzr/article/abstract/2019060111
SRR16949988	Xiangxi	Southwest China	Bos indicus × Bos taurus	PRJNA779877	Xiangxi Tujia and Miao Autonomous Prefecture, Hunan Province, China	227888671	0.9974	12.0402X	Passed	23.9133	Humid-heat	Indigenous	/	<400	NA	<2000	https://xb.hunau.edu.cn/hnndzr/article/abstract/2019060111
SRR16949989	Xiangxi	Southwest China	Bos indicus × Bos taurus	PRJNA779877	Xiangxi Tujia and Miao Autonomous Prefecture, Hunan Province, China	189376299	0.9973	10.0611X	Passed	26.2547	Humid-heat	Indigenous	/	<400	NA	<2000	https://xb.hunau.edu.cn/hnndzr/article/abstract/2019060111
SRR16949990	Xiangxi	Southwest China	Bos indicus × Bos taurus	PRJNA779877	Xiangxi Tujia and Miao Autonomous Prefecture, Hunan Province, China	194883048	0.997	10.3084X	Passed	27.8186	Humid-heat	Indigenous	/	<400	NA	<2000	https://xb.hunau.edu.cn/hnndzr/article/abstract/2019060111
SRR16949991	Xiangxi	Southwest China	Bos indicus × Bos taurus	PRJNA779877	Xiangxi Tujia and Miao Autonomous Prefecture, Hunan Province, China	195603494	0.9979	10.3737X	Passed	20.0632	Humid-heat	Indigenous	/	<400	NA	<2000	https://xb.hunau.edu.cn/hnndzr/article/abstract/2019060111
SRR16949992	Xiangxi	Southwest China	Bos indicus × Bos taurus	PRJNA779877	Xiangxi Tujia and Miao Autonomous Prefecture, Hunan Province, China	192228523	0.9975	10.1377X	Passed	12.0841	Humid-heat	Indigenous	/	<400	NA	<2000	https://xb.hunau.edu.cn/hnndzr/article/abstract/2019060111
SRR16949993	Xiangxi	Southwest China	Bos indicus × Bos taurus	PRJNA779877	Xiangxi Tujia and Miao Autonomous Prefecture, Hunan Province, China	213575437	0.998	11.288X	Passed	13.1847	Humid-heat	Indigenous	/	<400	NA	<2000	https://xb.hunau.edu.cn/hnndzr/article/abstract/2019060111
SRR16949994	Xiangxi	Southwest China	Bos indicus × Bos taurus	PRJNA779877	Xiangxi Tujia and Miao Autonomous Prefecture, Hunan Province, China	220912621	0.9974	11.6342X	Passed	17.8394	Humid-heat	Indigenous	/	<400	NA	<2000	https://xb.hunau.edu.cn/hnndzr/article/abstract/2019060111
SRR16949995	Xiangxi	Southwest China	Bos indicus × Bos taurus	PRJNA779877	Xiangxi Tujia and Miao Autonomous Prefecture, Hunan Province, China	222834902	0.9979	11.8321X	Passed	17.3898	Humid-heat	Indigenous	/	<400	NA	<2000	https://xb.hunau.edu.cn/hnndzr/article/abstract/2019060111
SRR16949996	Xiangxi	Southwest China	Bos indicus × Bos taurus	PRJNA779877	Xiangxi Tujia and Miao Autonomous Prefecture, Hunan Province, China	223965279	0.9975	11.8988X	Passed	26.2112	Humid-heat	Indigenous	/	<400	NA	<2000	https://xb.hunau.edu.cn/hnndzr/article/abstract/2019060111
SRR16949997	Xiangxi	Southwest China	Bos indicus × Bos taurus	PRJNA779877	Xiangxi Tujia and Miao Autonomous Prefecture, Hunan Province, China	220319537	0.9982	11.6988X	Passed	13.0325	Humid-heat	Indigenous	/	<400	NA	<2000	https://xb.hunau.edu.cn/hnndzr/article/abstract/2019060111
SRR16949998	Xiangxi	Southwest China	Bos indicus × Bos taurus	PRJNA779877	Xiangxi Tujia and Miao Autonomous Prefecture, Hunan Province, China	223958743	0.9976	11.8969X	Passed	25.0988	Humid-heat	Indigenous	/	<400	NA	<2000	https://xb.hunau.edu.cn/hnndzr/article/abstract/2019060111
SRR16949999	Xiangxi	Southwest China	Bos indicus × Bos taurus	PRJNA779877	Xiangxi Tujia and Miao Autonomous Prefecture, Hunan Province, China	194645386	0.9971	10.2849X	Passed	23.86	Humid-heat	Indigenous	/	<400	NA	<2000	https://xb.hunau.edu.cn/hnndzr/article/abstract/2019060111
SRR16950000	Xiangxi	Southwest China	Bos indicus × Bos taurus	PRJNA779877	Xiangxi Tujia and Miao Autonomous Prefecture, Hunan Province, China	196316642	0.998	10.3407X	Passed	9.6699	Humid-heat	Indigenous	/	<400	NA	<2000	https://xb.hunau.edu.cn/hnndzr/article/abstract/2019060111
SRR17009326	Zhaotong	Southwest China	Bos indicus × Bos taurus	PRJNA781776	Zhaotong, Yunnan, China	245988508	0.9983	13.2445X	Passed	47.8723	/	Indigenous	/	<400	<120	<2000	https://zypc.nahs.org.cn/pzml/detail.html?articleId=2447&showButton=true
SRR17009329	Zhaotong	Southwest China	Bos indicus × Bos taurus	PRJNA781776	Zhaotong, Yunnan, China	246558392	0.9981	13.2475X	Passed	33.9941	/	Indigenous	/	<400	<120	<2000	https://zypc.nahs.org.cn/pzml/detail.html?articleId=2447&showButton=true
SRR17009330	Zhaotong	Southwest China	Bos indicus × Bos taurus	PRJNA781776	Zhaotong, Yunnan, China	250170821	0.9981	13.4694X	Passed	55.7596	/	Indigenous	/	<400	<120	<2000	https://zypc.nahs.org.cn/pzml/detail.html?articleId=2447&showButton=true
SRR17009331	Zhaotong	Southwest China	Bos indicus × Bos taurus	PRJNA781776	Zhaotong, Yunnan, China	265831227	0.9983	14.3067X	Passed	31.8563	/	Indigenous	/	<400	<120	<2000	https://zypc.nahs.org.cn/pzml/detail.html?articleId=2447&showButton=true
SRR17009333	Zhaotong	Southwest China	Bos indicus × Bos taurus	PRJNA781776	Zhaotong, Yunnan, China	277056754	0.998	14.9201X	Passed	62.9162	/	Indigenous	/	<400	<120	<2000	https://zypc.nahs.org.cn/pzml/detail.html?articleId=2447&showButton=true
SRR17009334	Zhaotong	Southwest China	Bos indicus × Bos taurus	PRJNA781776	Zhaotong, Yunnan, China	234725935	0.9983	12.6402X	Passed	31.1907	/	Indigenous	/	<400	<120	<2000	https://zypc.nahs.org.cn/pzml/detail.html?articleId=2447&showButton=true
SRR17009335	Zhaotong	Southwest China	Bos indicus × Bos taurus	PRJNA781776	Zhaotong, Yunnan, China	250567244	0.9985	13.4913X	Passed	30.7972	/	Indigenous	/	<400	<120	<2000	https://zypc.nahs.org.cn/pzml/detail.html?articleId=2447&showButton=true
SRR17009336	Zhaotong	Southwest China	Bos indicus × Bos taurus	PRJNA781776	Zhaotong, Yunnan, China	236664147	0.998	12.7603X	Passed	74.1731	/	Indigenous	/	<400	<120	<2000	https://zypc.nahs.org.cn/pzml/detail.html?articleId=2447&showButton=true
SRR17009337	Zhaotong	Southwest China	Bos indicus × Bos taurus	PRJNA781776	Zhaotong, Yunnan, China	243504086	0.9965	13.0856X	Passed	32.3878	/	Indigenous	/	<400	<120	<2000	https://zypc.nahs.org.cn/pzml/detail.html?articleId=2447&showButton=true
SRR17009338	Zhaotong	Southwest China	Bos indicus × Bos taurus	PRJNA781776	Zhaotong, Yunnan, China	233107938	0.9977	12.537X	Passed	30.5292	/	Indigenous	/	<400	<120	<2000	https://zypc.nahs.org.cn/pzml/detail.html?articleId=2447&showButton=true
SRR17009339	Zhaotong	Southwest China	Bos indicus × Bos taurus	PRJNA781776	Zhaotong, Yunnan, China	263060938	0.9979	14.1509X	Passed	31.9054	/	Indigenous	/	<400	<120	<2000	https://zypc.nahs.org.cn/pzml/detail.html?articleId=2447&showButton=true
SRR17009340	Zhaotong	Southwest China	Bos indicus × Bos taurus	PRJNA781776	Zhaotong, Yunnan, China	227060288	0.998	12.1831X	Passed	48.5193	/	Indigenous	/	<400	<120	<2000	https://zypc.nahs.org.cn/pzml/detail.html?articleId=2447&showButton=true
SRR17009341	Zhaotong	Southwest China	Bos indicus × Bos taurus	PRJNA781776	Zhaotong, Yunnan, China	236221336	0.998	12.6926X	Passed	34.0745	/	Indigenous	/	<400	<120	<2000	https://zypc.nahs.org.cn/pzml/detail.html?articleId=2447&showButton=true
SRR21396493	Zhaotong	Southwest China	Bos indicus × Bos taurus	PRJNA781776	Zhaotong, Yunnan, China	280526412	0.997	10.0094X	Passed	33.0667	/	Indigenous	/	<400	<120	<2000	https://zypc.nahs.org.cn/pzml/detail.html?articleId=2447&showButton=true
SRR21396494	Zhaotong	Southwest China	Bos indicus × Bos taurus	PRJNA781776	Zhaotong, Yunnan, China	281374559	0.9972	10.0548X	Passed	42.5264	/	Indigenous	/	<400	<120	<2000	https://zypc.nahs.org.cn/pzml/detail.html?articleId=2447&showButton=true
SRR21396495	Zhaotong	Southwest China	Bos indicus × Bos taurus	PRJNA781776	Zhaotong, Yunnan, China	278903418	0.9967	9.996X	Passed	31.1637	/	Indigenous	/	<400	<120	<2000	https://zypc.nahs.org.cn/pzml/detail.html?articleId=2447&showButton=true
SRR21396496	Zhaotong	Southwest China	Bos indicus × Bos taurus	PRJNA781776	Zhaotong, Yunnan, China	278168177	0.9975	9.976X	Passed	32.2269	/	Indigenous	/	<400	<120	<2000	https://zypc.nahs.org.cn/pzml/detail.html?articleId=2447&showButton=true
SRR21396497	Zhaotong	Southwest China	Bos indicus × Bos taurus	PRJNA781776	Zhaotong, Yunnan, China	279645203	0.9974	10.0252X	Passed	32.8735	/	Indigenous	/	<400	<120	<2000	https://zypc.nahs.org.cn/pzml/detail.html?articleId=2447&showButton=true
SRR17009327	Zhaotong	Southwest China	Bos indicus × Bos taurus	PRJNA781776	Zhaotong, Yunnan, China	234246500	0.9974	12.5816X	Excluded (PI-HAT ≥ 0.25)	/	/	Indigenous	/	<400	<120	<2000	https://zypc.nahs.org.cn/pzml/detail.html?articleId=2447&showButton=true
SRR17009328	Zhaotong	Southwest China	Bos indicus × Bos taurus	PRJNA781776	Zhaotong, Yunnan, China	263818075	0.9982	14.1928X	Excluded (PI-HAT ≥ 0.25)	/	/	Indigenous	/	<400	<120	<2000	https://zypc.nahs.org.cn/pzml/detail.html?articleId=2447&showButton=true
ERR1766452	Chianina	Southern Europe	Bos taurus	PRJEB18113	Valdichiana, Italy	381764447	0.9948	18.2951X	Passed	90.9954	/	Commercial	Beef	>800	>140	<2000	https://encyclopedia.thefreedictionary.com/Chianina; https://pubmed.ncbi.nlm.nih.gov/40828965/
ERR1767324	Chianina	Southern Europe	Bos taurus	PRJEB18113	Valdichiana, Italy	338511974	0.9955	15.4717X	Passed	91.1702	/	Commercial	Beef	>800	>140	<2000	https://encyclopedia.thefreedictionary.com/Chianina; https://pubmed.ncbi.nlm.nih.gov/40828965/
ERR4919600	Chianina	Southern Europe	Bos taurus	PRJEB18113	Valdichiana, Italy	403534061	0.9985	21.7577X	Passed	99.999	/	Commercial	Beef	>800	>140	<2000	https://encyclopedia.thefreedictionary.com/Chianina; https://pubmed.ncbi.nlm.nih.gov/40828965/
ERR4919602	Chianina	Southern Europe	Bos taurus	PRJEB18113	Valdichiana, Italy	416088947	0.9961	22.3849X	Passed	92.2002	/	Commercial	Beef	>800	>140	<2000	https://encyclopedia.thefreedictionary.com/Chianina; https://pubmed.ncbi.nlm.nih.gov/40828965/
ERR4919634	Chianina	Southern Europe	Bos taurus	PRJEB18113	Valdichiana, Italy	468958838	0.9922	25.0151X	Passed	91.6541	/	Commercial	Beef	>800	>140	<2000	https://encyclopedia.thefreedictionary.com/Chianina; https://pubmed.ncbi.nlm.nih.gov/40828965/
ERR4919635	Chianina	Southern Europe	Bos taurus	PRJEB18113	Valdichiana, Italy	413087114	0.9986	22.2574X	Passed	91.73	/	Commercial	Beef	>800	>140	<2000	https://encyclopedia.thefreedictionary.com/Chianina; https://pubmed.ncbi.nlm.nih.gov/40828965/
ERR5711618	Chianina	Southern Europe	Bos taurus	PRJEB18113	Valdichiana, Italy	474230909	0.9986	25.5505X	Passed	91.3217	/	Commercial	Beef	>800	>140	<2000	https://encyclopedia.thefreedictionary.com/Chianina; https://pubmed.ncbi.nlm.nih.gov/40828965/
ERR5711645	Chianina	Southern Europe	Bos taurus	PRJEB18113	Valdichiana, Italy	519954046	0.9982	27.9809X	Passed	91.8533	/	Commercial	Beef	>800	>140	<2000	https://encyclopedia.thefreedictionary.com/Chianina; https://pubmed.ncbi.nlm.nih.gov/40828965/
ERR5711647	Chianina	Southern Europe	Bos taurus	PRJEB18113	Valdichiana, Italy	467114245	0.9982	25.1482X	Passed	91.7237	/	Commercial	Beef	>800	>140	<2000	https://encyclopedia.thefreedictionary.com/Chianina; https://pubmed.ncbi.nlm.nih.gov/40828965/
ERR7531124	Chianina	Southern Europe	Bos taurus	PRJEB18113	Valdichiana, Italy	492264445	0.9986	26.4882X	Passed	91.2329	/	Commercial	Beef	>800	>140	<2000	https://encyclopedia.thefreedictionary.com/Chianina; https://pubmed.ncbi.nlm.nih.gov/40828965/
ERR7531125	Chianina	Southern Europe	Bos taurus	PRJEB18113	Valdichiana, Italy	417803707	0.9969	22.4674X	Passed	92.4218	/	Commercial	Beef	>800	>140	<2000	https://encyclopedia.thefreedictionary.com/Chianina; https://pubmed.ncbi.nlm.nih.gov/40828965/
ERR7531127	Chianina	Southern Europe	Bos taurus	PRJEB18113	Valdichiana, Italy	407675692	0.9986	21.9771X	Passed	91.6447	/	Commercial	Beef	>800	>140	<2000	https://encyclopedia.thefreedictionary.com/Chianina; https://pubmed.ncbi.nlm.nih.gov/40828965/
ERR7531129	Chianina	Southern Europe	Bos taurus	PRJEB18113	Valdichiana, Italy	520915864	0.9982	28.0584X	Passed	91.4596	/	Commercial	Beef	>800	>140	<2000	https://encyclopedia.thefreedictionary.com/Chianina; https://pubmed.ncbi.nlm.nih.gov/40828965/
ERR7531131	Chianina	Southern Europe	Bos taurus	PRJEB18113	Valdichiana, Italy	414268696	0.9986	22.3178X	Passed	91.6412	/	Commercial	Beef	>800	>140	<2000	https://encyclopedia.thefreedictionary.com/Chianina; https://pubmed.ncbi.nlm.nih.gov/40828965/
ERR10445857	Chianina	Southern Europe	Bos taurus	PRJEB18113	Valdichiana, Italy	438336507	0.9984	23.6282X	Passed	91.5974	/	Commercial	Beef	>800	>140	<2000	https://encyclopedia.thefreedictionary.com/Chianina; https://pubmed.ncbi.nlm.nih.gov/40828965/
ERR10445860	Chianina	Southern Europe	Bos taurus	PRJEB18113	Valdichiana, Italy	367593957	0.9986	19.8176X	Passed	92.2404	/	Commercial	Beef	>800	>140	<2000	https://encyclopedia.thefreedictionary.com/Chianina; https://pubmed.ncbi.nlm.nih.gov/40828965/
ERR1766450	Chianina	Southern Europe	Bos taurus	PRJEB18113	Valdichiana, Italy	505227465	0.998	24.169X	Excluded (PI-HAT ≥ 0.25)	/	/	Commercial	Beef	>800	>140	<2000	https://encyclopedia.thefreedictionary.com/Chianina; https://pubmed.ncbi.nlm.nih.gov/40828965/
ERR2985421	Chianina	Southern Europe	Bos taurus	PRJEB18113	Valdichiana, Italy	709392495	0.9971	38.301X	Excluded (PI-HAT ≥ 0.25)	/	/	Commercial	Beef	>800	>140	<2000	https://encyclopedia.thefreedictionary.com/Chianina; https://pubmed.ncbi.nlm.nih.gov/40828965/
ERR4919601	Chianina	Southern Europe	Bos taurus	PRJEB18113	Valdichiana, Italy	412701753	0.9989	22.2706X	Excluded (PI-HAT ≥ 0.25)	/	/	Commercial	Beef	>800	>140	<2000	https://encyclopedia.thefreedictionary.com/Chianina; https://pubmed.ncbi.nlm.nih.gov/40828965/
ERR5711646	Chianina	Southern Europe	Bos taurus	PRJEB18113	Valdichiana, Italy	482912857	0.9981	25.9777X	Excluded (PI-HAT ≥ 0.25)	/	/	Commercial	Beef	>800	>140	<2000	https://encyclopedia.thefreedictionary.com/Chianina; https://pubmed.ncbi.nlm.nih.gov/40828965/
ERR7531123	Chianina	Southern Europe	Bos taurus	PRJEB18113	Valdichiana, Italy	389499218	0.9957	20.9477X	Excluded (PI-HAT ≥ 0.25)	/	/	Commercial	Beef	>800	>140	<2000	https://encyclopedia.thefreedictionary.com/Chianina; https://pubmed.ncbi.nlm.nih.gov/40828965/
ERR7531126	Chianina	Southern Europe	Bos taurus	PRJEB18113	Valdichiana, Italy	370489470	0.9976	19.9234X	Excluded (PI-HAT ≥ 0.25)	/	/	Commercial	Beef	>800	>140	<2000	https://encyclopedia.thefreedictionary.com/Chianina; https://pubmed.ncbi.nlm.nih.gov/40828965/
ERR7531128	Chianina	Southern Europe	Bos taurus	PRJEB18113	Valdichiana, Italy	415657066	0.9976	22.3669X	Excluded (PI-HAT ≥ 0.25)	/	/	Commercial	Beef	>800	>140	<2000	https://encyclopedia.thefreedictionary.com/Chianina; https://pubmed.ncbi.nlm.nih.gov/40828965/
ERR7531130	Chianina	Southern Europe	Bos taurus	PRJEB18113	Valdichiana, Italy	372405891	0.9969	20.0312X	Excluded (PI-HAT ≥ 0.25)	/	/	Commercial	Beef	>800	>140	<2000	https://encyclopedia.thefreedictionary.com/Chianina; https://pubmed.ncbi.nlm.nih.gov/40828965/
ERR10445856	Chianina	Southern Europe	Bos taurus	PRJEB18113	Valdichiana, Italy	448090265	0.9973	24.1033X	Excluded (PI-HAT ≥ 0.25)	/	/	Commercial	Beef	>800	>140	<2000	https://encyclopedia.thefreedictionary.com/Chianina; https://pubmed.ncbi.nlm.nih.gov/40828965/
ERR10445858	Chianina	Southern Europe	Bos taurus	PRJEB18113	Valdichiana, Italy	431877183	0.9985	23.2614X	Excluded (PI-HAT ≥ 0.25)	/	/	Commercial	Beef	>800	>140	<2000	https://encyclopedia.thefreedictionary.com/Chianina; https://pubmed.ncbi.nlm.nih.gov/40828965/
ERR10445859	Chianina	Southern Europe	Bos taurus	PRJEB18113	Valdichiana, Italy	400722431	0.9987	21.6093X	Excluded (PI-HAT ≥ 0.25)	/	/	Commercial	Beef	>800	>140	<2000	https://encyclopedia.thefreedictionary.com/Chianina; https://pubmed.ncbi.nlm.nih.gov/40828965/
ERR1747046	Romagnola	Southern Europe	Bos taurus	PRJEB18113	Emilia-Romagna region, Italy	311085874	0.9679	10.9053X	Passed	92.5586	/	Commercial	Beef	>800	>140	<2000	https://en.wikipedia.org/wiki/Romagnola; https://pubmed.ncbi.nlm.nih.gov/40828965/
ERR1766318	Romagnola	Southern Europe	Bos taurus	PRJEB18113	Emilia-Romagna region, Italy	244905347	0.8602	9.4833X	Passed	92.9532	/	Commercial	Beef	>800	>140	<2000	https://en.wikipedia.org/wiki/Romagnola; https://pubmed.ncbi.nlm.nih.gov/40828965/
ERR1766320	Romagnola	Southern Europe	Bos taurus	PRJEB18113	Emilia-Romagna region, Italy	434719502	0.9524	18.6548X	Passed	92.4732	/	Commercial	Beef	>800	>140	<2000	https://en.wikipedia.org/wiki/Romagnola; https://pubmed.ncbi.nlm.nih.gov/40828965/
ERR3890033	Romagnola	Southern Europe	Bos taurus	PRJEB18113	Emilia-Romagna region, Italy	386919722	0.9985	20.8828X	Passed	92.4396	/	Commercial	Beef	>800	>140	<2000	https://en.wikipedia.org/wiki/Romagnola; https://pubmed.ncbi.nlm.nih.gov/40828965/
ERR3890034	Romagnola	Southern Europe	Bos taurus	PRJEB18113	Emilia-Romagna region, Italy	383702455	0.9986	20.7411X	Passed	91.4665	/	Commercial	Beef	>800	>140	<2000	https://en.wikipedia.org/wiki/Romagnola; https://pubmed.ncbi.nlm.nih.gov/40828965/
ERR3890035	Romagnola	Southern Europe	Bos taurus	PRJEB18113	Emilia-Romagna region, Italy	417109718	0.9984	22.5393X	Passed	90.5795	/	Commercial	Beef	>800	>140	<2000	https://en.wikipedia.org/wiki/Romagnola; https://pubmed.ncbi.nlm.nih.gov/40828965/
ERR3890036	Romagnola	Southern Europe	Bos taurus	PRJEB18113	Emilia-Romagna region, Italy	448448446	0.9988	24.2499X	Passed	91.8775	/	Commercial	Beef	>800	>140	<2000	https://en.wikipedia.org/wiki/Romagnola; https://pubmed.ncbi.nlm.nih.gov/40828965/
ERR3890037	Romagnola	Southern Europe	Bos taurus	PRJEB18113	Emilia-Romagna region, Italy	412310197	0.9985	22.258X	Passed	92.3561	/	Commercial	Beef	>800	>140	<2000	https://en.wikipedia.org/wiki/Romagnola; https://pubmed.ncbi.nlm.nih.gov/40828965/
ERR4919607	Romagnola	Southern Europe	Bos taurus	PRJEB18113	Emilia-Romagna region, Italy	438829663	0.9982	23.6401X	Passed	92.5122	/	Commercial	Beef	>800	>140	<2000	https://en.wikipedia.org/wiki/Romagnola; https://pubmed.ncbi.nlm.nih.gov/40828965/
ERR5711612	Romagnola	Southern Europe	Bos taurus	PRJEB18113	Emilia-Romagna region, Italy	608631519	0.9969	32.7054X	Passed	92.3269	/	Commercial	Beef	>800	>140	<2000	https://en.wikipedia.org/wiki/Romagnola; https://pubmed.ncbi.nlm.nih.gov/40828965/
ERR5711613	Romagnola	Southern Europe	Bos taurus	PRJEB18113	Emilia-Romagna region, Italy	331583064	0.9984	17.7113X	Passed	91.62	/	Commercial	Beef	>800	>140	<2000	https://en.wikipedia.org/wiki/Romagnola; https://pubmed.ncbi.nlm.nih.gov/40828965/
ERR5711615	Romagnola	Southern Europe	Bos taurus	PRJEB18113	Emilia-Romagna region, Italy	389852205	0.9984	20.7901X	Passed	92.3125	/	Commercial	Beef	>800	>140	<2000	https://en.wikipedia.org/wiki/Romagnola; https://pubmed.ncbi.nlm.nih.gov/40828965/
ERR5711617	Romagnola	Southern Europe	Bos taurus	PRJEB18113	Emilia-Romagna region, Italy	349387874	0.9968	18.6314X	Passed	92.023	/	Commercial	Beef	>800	>140	<2000	https://en.wikipedia.org/wiki/Romagnola; https://pubmed.ncbi.nlm.nih.gov/40828965/
ERR5711642	Romagnola	Southern Europe	Bos taurus	PRJEB18113	Emilia-Romagna region, Italy	406193429	0.9971	21.6375X	Passed	92.6785	/	Commercial	Beef	>800	>140	<2000	https://en.wikipedia.org/wiki/Romagnola; https://pubmed.ncbi.nlm.nih.gov/40828965/
ERR5711644	Romagnola	Southern Europe	Bos taurus	PRJEB18113	Emilia-Romagna region, Italy	410058610	0.9981	21.8633X	Passed	92.2482	/	Commercial	Beef	>800	>140	<2000	https://en.wikipedia.org/wiki/Romagnola; https://pubmed.ncbi.nlm.nih.gov/40828965/
ERR10445969	Romagnola	Southern Europe	Bos taurus	PRJEB18113	Emilia-Romagna region, Italy	491312879	0.9986	26.485X	Passed	91.8384	/	Commercial	Beef	>800	>140	<2000	https://en.wikipedia.org/wiki/Romagnola; https://pubmed.ncbi.nlm.nih.gov/40828965/
ERR1766319	Romagnola	Southern Europe	Bos taurus	PRJEB18113	Emilia-Romagna region, Italy	631991206	0.9975	24.8221X	Excluded (PI-HAT ≥ 0.25)	/	/	Commercial	Beef	>800	>140	<2000	https://en.wikipedia.org/wiki/Romagnola; https://pubmed.ncbi.nlm.nih.gov/40828965/
ERR4291962	Romagnola	Southern Europe	Bos taurus	PRJEB18113	Emilia-Romagna region, Italy	334983911	0.9986	18.1173X	Excluded (PI-HAT ≥ 0.25)	/	/	Commercial	Beef	>800	>140	<2000	https://en.wikipedia.org/wiki/Romagnola; https://pubmed.ncbi.nlm.nih.gov/40828965/
ERR4919599	Romagnola	Southern Europe	Bos taurus	PRJEB18113	Emilia-Romagna region, Italy	393647973	0.9982	21.2134X	Excluded (PI-HAT ≥ 0.25)	/	/	Commercial	Beef	>800	>140	<2000	https://en.wikipedia.org/wiki/Romagnola; https://pubmed.ncbi.nlm.nih.gov/40828965/
ERR4919606	Romagnola	Southern Europe	Bos taurus	PRJEB18113	Emilia-Romagna region, Italy	407357763	0.9958	21.8865X	Excluded (PI-HAT ≥ 0.25)	/	/	Commercial	Beef	>800	>140	<2000	https://en.wikipedia.org/wiki/Romagnola; https://pubmed.ncbi.nlm.nih.gov/40828965/
ERR5711614	Romagnola	Southern Europe	Bos taurus	PRJEB18113	Emilia-Romagna region, Italy	315915882	0.998	16.8763X	Excluded (PI-HAT ≥ 0.25)	/	/	Commercial	Beef	>800	>140	<2000	https://en.wikipedia.org/wiki/Romagnola; https://pubmed.ncbi.nlm.nih.gov/40828965/
ERR5711616	Romagnola	Southern Europe	Bos taurus	PRJEB18113	Emilia-Romagna region, Italy	413261254	0.9971	22.0185X	Excluded (PI-HAT ≥ 0.25)	/	/	Commercial	Beef	>800	>140	<2000	https://en.wikipedia.org/wiki/Romagnola; https://pubmed.ncbi.nlm.nih.gov/40828965/
ERR5711619	Romagnola	Southern Europe	Bos taurus	PRJEB18113	Emilia-Romagna region, Italy	393505882	0.9966	20.9459X	Excluded (PI-HAT ≥ 0.25)	/	/	Commercial	Beef	>800	>140	<2000	https://en.wikipedia.org/wiki/Romagnola; https://pubmed.ncbi.nlm.nih.gov/40828965/
ERR5711641	Romagnola	Southern Europe	Bos taurus	PRJEB18113	Emilia-Romagna region, Italy	339033435	0.9976	17.9664X	Excluded (PI-HAT ≥ 0.25)	/	/	Commercial	Beef	>800	>140	<2000	https://en.wikipedia.org/wiki/Romagnola; https://pubmed.ncbi.nlm.nih.gov/40828965/
ERR5711643	Romagnola	Southern Europe	Bos taurus	PRJEB18113	Emilia-Romagna region, Italy	415328576	0.9986	22.1083X	Excluded (PI-HAT ≥ 0.25)	/	/	Commercial	Beef	>800	>140	<2000	https://en.wikipedia.org/wiki/Romagnola; https://pubmed.ncbi.nlm.nih.gov/40828965/
ERR10445855	Romagnola	Southern Europe	Bos taurus	PRJEB18113	Emilia-Romagna region, Italy	405130071	0.9979	21.7307X	Excluded (PI-HAT ≥ 0.25)	/	/	Commercial	Beef	>800	>140	<2000	https://en.wikipedia.org/wiki/Romagnola; https://pubmed.ncbi.nlm.nih.gov/40828965/
ERR10445964	Romagnola	Southern Europe	Bos taurus	PRJEB18113	Emilia-Romagna region, Italy	303529478	0.9984	16.3378X	Excluded (PI-HAT ≥ 0.25)	/	/	Commercial	Beef	>800	>140	<2000	https://en.wikipedia.org/wiki/Romagnola; https://pubmed.ncbi.nlm.nih.gov/40828965/
SRR12560200	Bangladesh	Southeast Asia	Bos indicus	PRJNA658727	Bangladesh, Southeast Asia	244715244	0.9922	12.9101X	Passed	0.5686	/	Indigenous	/	<400	<120	<2000	https://www.fao.org/dad-is/browse-by-country-and-species/en/
SRR12560212	Bangladesh	Southeast Asia	Bos indicus	PRJNA658727	Bangladesh, Southeast Asia	242196954	0.9956	12.8166X	Passed	0.001	/	Indigenous	/	<400	<120	<2000	https://www.fao.org/dad-is/browse-by-country-and-species/en/
SRR12560234	Bangladesh	Southeast Asia	Bos indicus	PRJNA658727	Bangladesh, Southeast Asia	213162015	0.9951	11.2671X	Passed	0.001	/	Indigenous	/	<400	<120	<2000	https://www.fao.org/dad-is/browse-by-country-and-species/en/
SRR12560246	Bangladesh	Southeast Asia	Bos indicus	PRJNA658727	Bangladesh, Southeast Asia	214373472	0.9965	11.3635X	Passed	0.001	/	Indigenous	/	<400	<120	<2000	https://www.fao.org/dad-is/browse-by-country-and-species/en/
SRR12560237	Burma	Southeast Asia	Bos indicus	PRJNA658818	Burma, Southeast Asia	221276310	0.9972	11.7937X	Passed	0.001	/	Indigenous	/	NA	NA	NA	NA
SRR12560232	Burma	Southeast Asia	Bos indicus	PRJNA658727	Burma, Southeast Asia	220230965	0.9974	11.7595X	Passed	0.001	/	Indigenous	/	NA	NA	NA	NA
SRR12560233	Burma	Southeast Asia	Bos indicus	PRJNA658727	Burma, Southeast Asia	218784586	0.9972	11.6864X	Passed	0.001	/	Indigenous	/	NA	NA	NA	NA
SRR12560235	Burma	Southeast Asia	Bos indicus	PRJNA658727	Burma, Southeast Asia	218267600	0.997	11.6059X	Passed	0.001	/	Indigenous	/	NA	NA	NA	NA
SRR12560236	Burma	Southeast Asia	Bos indicus	PRJNA658727	Burma, Southeast Asia	250562696	0.997	13.3121X	Passed	0.001	/	Indigenous	/	NA	NA	NA	NA
SRR12560238	Burma	Southeast Asia	Bos indicus	PRJNA658727	Burma, Southeast Asia	239809600	0.9971	12.8042X	Passed	0.001	/	Indigenous	/	NA	NA	NA	NA
SRR17381668	Burma	Southeast Asia	Bos indicus	PRJNA658727	Burma, Southeast Asia	278887155	0.9971	9.9682X	Passed	0.001	/	Indigenous	/	NA	NA	NA	NA
SRR17381669	Burma	Southeast Asia	Bos indicus	PRJNA658727	Burma, Southeast Asia	281138149	0.9977	10.0425X	Passed	0.001	/	Indigenous	/	NA	NA	NA	NA
SRR17381671	Burma	Southeast Asia	Bos indicus	PRJNA658727	Burma, Southeast Asia	278572819	0.9975	9.8851X	Passed	0.001	/	Indigenous	/	NA	NA	NA	NA
SRR17381672	Burma	Southeast Asia	Bos indicus	PRJNA658727	Burma, Southeast Asia	488394920	0.9975	17.4822X	Passed	0.001	/	Indigenous	/	NA	NA	NA	NA
SRR7363694	Belgian Blue	South-Central Europe	Bos taurus	PRJNA474946	Brussels, Belgium	229564236	0.9782	10.9216X	Passed	99.999	Growth	Commercial	Beef	>800	>140	2000-6000	https://encyclopedia.thefreedictionary.com/Belgian+Blue; https://pubmed.ncbi.nlm.nih.gov/40828965/
SRR7363695	Belgian Blue	South-Central Europe	Bos taurus	PRJNA474946	Brussels, Belgium	254246165	0.979	12.0727X	Passed	99.999	Growth	Commercial	Beef	>800	>140	2000-6000	https://encyclopedia.thefreedictionary.com/Belgian+Blue; https://pubmed.ncbi.nlm.nih.gov/40828965/
SRR7363701	Belgian Blue	South-Central Europe	Bos taurus	PRJNA474946	Brussels, Belgium	164174216	0.9928	7.6115X	Passed	99.999	Growth	Commercial	Beef	>800	>140	2000-6000	https://encyclopedia.thefreedictionary.com/Belgian+Blue; https://pubmed.ncbi.nlm.nih.gov/40828965/
SRR7363722	Belgian Blue	South-Central Europe	Bos taurus	PRJNA474946	Brussels, Belgium	206020226	0.9523	9.5714X	Passed	99.999	Growth	Commercial	Beef	>800	>140	2000-6000	https://encyclopedia.thefreedictionary.com/Belgian+Blue; https://pubmed.ncbi.nlm.nih.gov/40828965/
SRR7363723	Belgian Blue	South-Central Europe	Bos taurus	PRJNA474946	Brussels, Belgium	215574574	0.9906	10.7005X	Passed	99.999	Growth	Commercial	Beef	>800	>140	2000-6000	https://encyclopedia.thefreedictionary.com/Belgian+Blue; https://pubmed.ncbi.nlm.nih.gov/40828965/
SRR7363724	Belgian Blue	South-Central Europe	Bos taurus	PRJNA474946	Brussels, Belgium	206669177	0.9706	9.7221X	Passed	99.999	Growth	Commercial	Beef	>800	>140	2000-6000	https://encyclopedia.thefreedictionary.com/Belgian+Blue; https://pubmed.ncbi.nlm.nih.gov/40828965/
SRR7363725	Belgian Blue	South-Central Europe	Bos taurus	PRJNA474946	Brussels, Belgium	316852484	0.9596	15.2563X	Passed	99.999	Growth	Commercial	Beef	>800	>140	2000-6000	https://encyclopedia.thefreedictionary.com/Belgian+Blue; https://pubmed.ncbi.nlm.nih.gov/40828965/
ERR3212421	Belgian Blue	South-Central Europe	Bos taurus	PRJEB18113	Brussels, Belgium	356876670	0.9984	19.2106X	Passed	99.999	Growth	Commercial	Beef	>800	>140	2000-6000	https://encyclopedia.thefreedictionary.com/Belgian+Blue; https://pubmed.ncbi.nlm.nih.gov/40828965/
ERR10445954	Belgian Blue	South-Central Europe	Bos taurus	PRJEB18113	Brussels, Belgium	366584260	0.9978	19.5452X	Passed	99.999	Growth	Commercial	Beef	>800	>140	2000-6000	https://encyclopedia.thefreedictionary.com/Belgian+Blue; https://pubmed.ncbi.nlm.nih.gov/40828965/
ERR1746314	Brown Swiss	South-Central Europe	Bos taurus	PRJEB18113	Schwyz canton, Switzerland	311953502	0.9976	16.6254X	Passed	99.999	Arid-heat (as control)	Commercial	Dual-purpose	>800	>140	>6000	https://en.wikipedia.org/wiki/Brown_Swiss_cattle; https://pubmed.ncbi.nlm.nih.gov/40828965/
ERR1746315	Brown Swiss	South-Central Europe	Bos taurus	PRJEB18113	Schwyz canton, Switzerland	324399470	0.9981	17.3395X	Passed	99.999	Arid-heat (as control)	Commercial	Dual-purpose	>800	>140	>6000	https://en.wikipedia.org/wiki/Brown_Swiss_cattle; https://pubmed.ncbi.nlm.nih.gov/40828965/
ERR1747023	Brown Swiss	South-Central Europe	Bos taurus	PRJEB18113	Schwyz canton, Switzerland	515672509	0.9952	18.4577X	Passed	99.999	Arid-heat (as control)	Commercial	Dual-purpose	>800	>140	>6000	https://en.wikipedia.org/wiki/Brown_Swiss_cattle; https://pubmed.ncbi.nlm.nih.gov/40828965/
ERR1747032	Brown Swiss	South-Central Europe	Bos taurus	PRJEB18113	Schwyz canton, Switzerland	273533785	0.9934	9.7291X	Passed	99.999	Arid-heat (as control)	Commercial	Dual-purpose	>800	>140	>6000	https://en.wikipedia.org/wiki/Brown_Swiss_cattle; https://pubmed.ncbi.nlm.nih.gov/40828965/
ERR2561402	Brown Swiss	South-Central Europe	Bos taurus	PRJEB18113	Schwyz canton, Switzerland	355777424	0.9991	19.1521X	Passed	99.999	Arid-heat (as control)	Commercial	Dual-purpose	>800	>140	>6000	https://en.wikipedia.org/wiki/Brown_Swiss_cattle; https://pubmed.ncbi.nlm.nih.gov/40828965/
ERR2561403	Brown Swiss	South-Central Europe	Bos taurus	PRJEB18113	Schwyz canton, Switzerland	354204797	0.9989	19.0618X	Passed	99.999	Arid-heat (as control)	Commercial	Dual-purpose	>800	>140	>6000	https://en.wikipedia.org/wiki/Brown_Swiss_cattle; https://pubmed.ncbi.nlm.nih.gov/40828965/
ERR2561426	Brown Swiss	South-Central Europe	Bos taurus	PRJEB18113	Schwyz canton, Switzerland	392545135	0.9984	21.1075X	Passed	99.999	Arid-heat (as control)	Commercial	Dual-purpose	>800	>140	>6000	https://en.wikipedia.org/wiki/Brown_Swiss_cattle; https://pubmed.ncbi.nlm.nih.gov/40828965/
ERR2561429	Brown Swiss	South-Central Europe	Bos taurus	PRJEB18113	Schwyz canton, Switzerland	405029732	0.9879	21.5207X	Passed	99.999	Arid-heat (as control)	Commercial	Dual-purpose	>800	>140	>6000	https://en.wikipedia.org/wiki/Brown_Swiss_cattle; https://pubmed.ncbi.nlm.nih.gov/40828965/
ERR2985347	Brown Swiss	South-Central Europe	Bos taurus	PRJEB18113	Schwyz canton, Switzerland	474926335	0.9944	16.9295X	Passed	99.999	Arid-heat (as control)	Commercial	Dual-purpose	>800	>140	>6000	https://en.wikipedia.org/wiki/Brown_Swiss_cattle; https://pubmed.ncbi.nlm.nih.gov/40828965/
ERR2985360	Brown Swiss	South-Central Europe	Bos taurus	PRJEB18113	Schwyz canton, Switzerland	334875157	0.9868	11.3977X	Passed	99.999	Arid-heat (as control)	Commercial	Dual-purpose	>800	>140	>6000	https://en.wikipedia.org/wiki/Brown_Swiss_cattle; https://pubmed.ncbi.nlm.nih.gov/40828965/
ERR2985361	Brown Swiss	South-Central Europe	Bos taurus	PRJEB18113	Schwyz canton, Switzerland	331798955	0.9918	11.507X	Passed	99.999	Arid-heat (as control)	Commercial	Dual-purpose	>800	>140	>6000	https://en.wikipedia.org/wiki/Brown_Swiss_cattle; https://pubmed.ncbi.nlm.nih.gov/40828965/
ERR2985363	Brown Swiss	South-Central Europe	Bos taurus	PRJEB18113	Schwyz canton, Switzerland	318465924	0.9914	11.0519X	Passed	99.999	Arid-heat (as control)	Commercial	Dual-purpose	>800	>140	>6000	https://en.wikipedia.org/wiki/Brown_Swiss_cattle; https://pubmed.ncbi.nlm.nih.gov/40828965/
ERR2985366	Brown Swiss	South-Central Europe	Bos taurus	PRJEB18113	Schwyz canton, Switzerland	356126083	0.9871	12.6408X	Passed	99.999	Arid-heat (as control)	Commercial	Dual-purpose	>800	>140	>6000	https://en.wikipedia.org/wiki/Brown_Swiss_cattle; https://pubmed.ncbi.nlm.nih.gov/40828965/
ERR2985367	Brown Swiss	South-Central Europe	Bos taurus	PRJEB18113	Schwyz canton, Switzerland	365232657	0.9834	12.9127X	Passed	99.999	Arid-heat (as control)	Commercial	Dual-purpose	>800	>140	>6000	https://en.wikipedia.org/wiki/Brown_Swiss_cattle; https://pubmed.ncbi.nlm.nih.gov/40828965/
ERR2985369	Brown Swiss	South-Central Europe	Bos taurus	PRJEB18113	Schwyz canton, Switzerland	340214391	0.9879	12.1008X	Passed	99.999	Arid-heat (as control)	Commercial	Dual-purpose	>800	>140	>6000	https://en.wikipedia.org/wiki/Brown_Swiss_cattle; https://pubmed.ncbi.nlm.nih.gov/40828965/
ERR2985370	Brown Swiss	South-Central Europe	Bos taurus	PRJEB18113	Schwyz canton, Switzerland	339646687	0.9891	12.0865X	Passed	99.999	Arid-heat (as control)	Commercial	Dual-purpose	>800	>140	>6000	https://en.wikipedia.org/wiki/Brown_Swiss_cattle; https://pubmed.ncbi.nlm.nih.gov/40828965/
ERR2985371	Brown Swiss	South-Central Europe	Bos taurus	PRJEB18113	Schwyz canton, Switzerland	342704567	0.9851	12.1471X	Passed	99.999	Arid-heat (as control)	Commercial	Dual-purpose	>800	>140	>6000	https://en.wikipedia.org/wiki/Brown_Swiss_cattle; https://pubmed.ncbi.nlm.nih.gov/40828965/
ERR2985372	Brown Swiss	South-Central Europe	Bos taurus	PRJEB18113	Schwyz canton, Switzerland	345797657	0.9856	12.2631X	Passed	99.999	Arid-heat (as control)	Commercial	Dual-purpose	>800	>140	>6000	https://en.wikipedia.org/wiki/Brown_Swiss_cattle; https://pubmed.ncbi.nlm.nih.gov/40828965/
ERR2985374	Brown Swiss	South-Central Europe	Bos taurus	PRJEB18113	Schwyz canton, Switzerland	353784157	0.8859	11.1928X	Passed	99.999	Arid-heat (as control)	Commercial	Dual-purpose	>800	>140	>6000	https://en.wikipedia.org/wiki/Brown_Swiss_cattle; https://pubmed.ncbi.nlm.nih.gov/40828965/
ERR2985379	Brown Swiss	South-Central Europe	Bos taurus	PRJEB18113	Schwyz canton, Switzerland	366477858	0.9435	12.5148X	Passed	99.999	Arid-heat (as control)	Commercial	Dual-purpose	>800	>140	>6000	https://en.wikipedia.org/wiki/Brown_Swiss_cattle; https://pubmed.ncbi.nlm.nih.gov/40828965/
ERR2985383	Brown Swiss	South-Central Europe	Bos taurus	PRJEB18113	Schwyz canton, Switzerland	354218080	0.9933	12.5691X	Passed	99.999	Arid-heat (as control)	Commercial	Dual-purpose	>800	>140	>6000	https://en.wikipedia.org/wiki/Brown_Swiss_cattle; https://pubmed.ncbi.nlm.nih.gov/40828965/
ERR2985384	Brown Swiss	South-Central Europe	Bos taurus	PRJEB18113	Schwyz canton, Switzerland	387144568	0.9923	13.6672X	Passed	99.999	Arid-heat (as control)	Commercial	Dual-purpose	>800	>140	>6000	https://en.wikipedia.org/wiki/Brown_Swiss_cattle; https://pubmed.ncbi.nlm.nih.gov/40828965/
ERR2985439	Brown Swiss	South-Central Europe	Bos taurus	PRJEB18113	Schwyz canton, Switzerland	577957074	0.998	31.1585X	Passed	99.999	Arid-heat (as control)	Commercial	Dual-purpose	>800	>140	>6000	https://en.wikipedia.org/wiki/Brown_Swiss_cattle; https://pubmed.ncbi.nlm.nih.gov/40828965/
ERR2985456	Brown Swiss	South-Central Europe	Bos taurus	PRJEB18113	Schwyz canton, Switzerland	604607542	0.9982	32.6635X	Passed	99.999	Arid-heat (as control)	Commercial	Dual-purpose	>800	>140	>6000	https://en.wikipedia.org/wiki/Brown_Swiss_cattle; https://pubmed.ncbi.nlm.nih.gov/40828965/
ERR2985457	Brown Swiss	South-Central Europe	Bos taurus	PRJEB18113	Schwyz canton, Switzerland	638237562	0.9981	34.463X	Passed	99.999	Arid-heat (as control)	Commercial	Dual-purpose	>800	>140	>6000	https://en.wikipedia.org/wiki/Brown_Swiss_cattle; https://pubmed.ncbi.nlm.nih.gov/40828965/
ERR2985460	Brown Swiss	South-Central Europe	Bos taurus	PRJEB18113	Schwyz canton, Switzerland	624848232	0.9981	33.7586X	Passed	99.999	Arid-heat (as control)	Commercial	Dual-purpose	>800	>140	>6000	https://en.wikipedia.org/wiki/Brown_Swiss_cattle; https://pubmed.ncbi.nlm.nih.gov/40828965/
ERR2985471	Brown Swiss	South-Central Europe	Bos taurus	PRJEB18113	Schwyz canton, Switzerland	472461521	0.9964	25.4018X	Passed	99.999	Arid-heat (as control)	Commercial	Dual-purpose	>800	>140	>6000	https://en.wikipedia.org/wiki/Brown_Swiss_cattle; https://pubmed.ncbi.nlm.nih.gov/40828965/
ERR1746326	Brown Swiss	South-Central Europe	Bos taurus	PRJEB18113	Schwyz canton, Switzerland	529543340	0.9986	28.3859X	Excluded (PI-HAT ≥ 0.25)	/	/	Commercial	Dual-purpose	>800	>140	>6000	https://en.wikipedia.org/wiki/Brown_Swiss_cattle; https://pubmed.ncbi.nlm.nih.gov/40828965/
ERR1747026	Brown Swiss	South-Central Europe	Bos taurus	PRJEB18113	Schwyz canton, Switzerland	306928053	0.9919	10.9191X	Excluded (PI-HAT ≥ 0.25)	/	/	Commercial	Dual-purpose	>800	>140	>6000	https://en.wikipedia.org/wiki/Brown_Swiss_cattle; https://pubmed.ncbi.nlm.nih.gov/40828965/
ERR1766310	Brown Swiss	South-Central Europe	Bos taurus	PRJEB18113	Schwyz canton, Switzerland	317488243	0.9984	17.1373X	Excluded (PI-HAT ≥ 0.25)	/	/	Commercial	Dual-purpose	>800	>140	>6000	https://en.wikipedia.org/wiki/Brown_Swiss_cattle; https://pubmed.ncbi.nlm.nih.gov/40828965/
ERR2985385	Brown Swiss	South-Central Europe	Bos taurus	PRJEB18113	Schwyz canton, Switzerland	310151051	0.953	10.5644X	Excluded (PI-HAT ≥ 0.25)	/	/	Commercial	Dual-purpose	>800	>140	>6000	https://en.wikipedia.org/wiki/Brown_Swiss_cattle; https://pubmed.ncbi.nlm.nih.gov/40828965/
SRR7363651	Charolais	South-Central Europe	Bos taurus	PRJNA474946	Charolais, France	213310262	0.9717	10.0698X	Passed	99.999	Growth; Dairy (as control)	Commercial	Beef	>800	>140	<2000	https://encyclopedia.thefreedictionary.com/Charolais+cattle; https://pubmed.ncbi.nlm.nih.gov/40828965/
SRR7363652	Charolais	South-Central Europe	Bos taurus	PRJNA474946	Charolais, France	295998261	0.99	14.2002X	Passed	99.999	Growth; Dairy (as control)	Commercial	Beef	>800	>140	<2000	https://encyclopedia.thefreedictionary.com/Charolais+cattle; https://pubmed.ncbi.nlm.nih.gov/40828965/
SRR7363656	Charolais	South-Central Europe	Bos taurus	PRJNA474946	Charolais, France	220534228	0.9813	10.5138X	Passed	99.999	Growth; Dairy (as control)	Commercial	Beef	>800	>140	<2000	https://encyclopedia.thefreedictionary.com/Charolais+cattle; https://pubmed.ncbi.nlm.nih.gov/40828965/
SRR7363726	Charolais	South-Central Europe	Bos taurus	PRJNA474946	Charolais, France	178778488	0.9925	8.6382X	Passed	99.999	Growth; Dairy (as control)	Commercial	Beef	>800	>140	<2000	https://encyclopedia.thefreedictionary.com/Charolais+cattle; https://pubmed.ncbi.nlm.nih.gov/40828965/
SRR7363743	Charolais	South-Central Europe	Bos taurus	PRJNA474946	Charolais, France	221053488	0.9791	10.5106X	Passed	99.999	Growth; Dairy (as control)	Commercial	Beef	>800	>140	<2000	https://encyclopedia.thefreedictionary.com/Charolais+cattle; https://pubmed.ncbi.nlm.nih.gov/40828965/
SRR7363744	Charolais	South-Central Europe	Bos taurus	PRJNA474946	Charolais, France	207572312	0.9676	10.0269X	Passed	99.999	Growth; Dairy (as control)	Commercial	Beef	>800	>140	<2000	https://encyclopedia.thefreedictionary.com/Charolais+cattle; https://pubmed.ncbi.nlm.nih.gov/40828965/
SRR7363745	Charolais	South-Central Europe	Bos taurus	PRJNA474946	Charolais, France	175783135	0.9886	8.2086X	Passed	99.999	Growth; Dairy (as control)	Commercial	Beef	>800	>140	<2000	https://encyclopedia.thefreedictionary.com/Charolais+cattle; https://pubmed.ncbi.nlm.nih.gov/40828965/
SRR7363746	Charolais	South-Central Europe	Bos taurus	PRJNA474946	Charolais, France	243944298	0.9748	11.5386X	Passed	99.999	Growth; Dairy (as control)	Commercial	Beef	>800	>140	<2000	https://encyclopedia.thefreedictionary.com/Charolais+cattle; https://pubmed.ncbi.nlm.nih.gov/40828965/
SAMN10940546	Charolais	South-Central Europe	Bos taurus	PRJNA343262	Charolais, France	649115055	0.9921	22.1823X	Passed	97.6218	Growth; Dairy (as control)	Commercial	Beef	>800	>140	<2000	https://encyclopedia.thefreedictionary.com/Charolais+cattle; https://pubmed.ncbi.nlm.nih.gov/40828965/
SAMN10940548	Charolais	South-Central Europe	Bos taurus	PRJNA343262	Charolais, France	628001832	0.9602	20.9137X	Passed	97.6804	Growth; Dairy (as control)	Commercial	Beef	>800	>140	<2000	https://encyclopedia.thefreedictionary.com/Charolais+cattle; https://pubmed.ncbi.nlm.nih.gov/40828965/
SAMN10940549	Charolais	South-Central Europe	Bos taurus	PRJNA343262	Charolais, France	629876731	0.9781	21.387X	Passed	95.3781	Growth; Dairy (as control)	Commercial	Beef	>800	>140	<2000	https://encyclopedia.thefreedictionary.com/Charolais+cattle; https://pubmed.ncbi.nlm.nih.gov/40828965/
SAMN10940550	Charolais	South-Central Europe	Bos taurus	PRJNA343262	Charolais, France	473595205	0.9308	15.4029X	Passed	99.0833	Growth; Dairy (as control)	Commercial	Beef	>800	>140	<2000	https://encyclopedia.thefreedictionary.com/Charolais+cattle; https://pubmed.ncbi.nlm.nih.gov/40828965/
SAMN10940551	Charolais	South-Central Europe	Bos taurus	PRJNA343262	Charolais, France	556266896	0.9986	19.3408X	Passed	98.27	Growth; Dairy (as control)	Commercial	Beef	>800	>140	<2000	https://encyclopedia.thefreedictionary.com/Charolais+cattle; https://pubmed.ncbi.nlm.nih.gov/40828965/
SAMN10940553	Charolais	South-Central Europe	Bos taurus	PRJNA343262	Charolais, France	562672784	0.9983	19.5296X	Passed	95.9712	Growth; Dairy (as control)	Commercial	Beef	>800	>140	<2000	https://encyclopedia.thefreedictionary.com/Charolais+cattle; https://pubmed.ncbi.nlm.nih.gov/40828965/
SAMN10940554	Charolais	South-Central Europe	Bos taurus	PRJNA343262	Charolais, France	625544604	0.9986	21.7184X	Passed	96.1025	Growth; Dairy (as control)	Commercial	Beef	>800	>140	<2000	https://encyclopedia.thefreedictionary.com/Charolais+cattle; https://pubmed.ncbi.nlm.nih.gov/40828965/
SAMN10940555	Charolais	South-Central Europe	Bos taurus	PRJNA343262	Charolais, France	561596238	0.9986	19.3651X	Passed	96.3942	Growth; Dairy (as control)	Commercial	Beef	>800	>140	<2000	https://encyclopedia.thefreedictionary.com/Charolais+cattle; https://pubmed.ncbi.nlm.nih.gov/40828965/
SAMN10940556	Charolais	South-Central Europe	Bos taurus	PRJNA343262	Charolais, France	643920285	0.9961	22.2883X	Passed	93.5481	Growth; Dairy (as control)	Commercial	Beef	>800	>140	<2000	https://encyclopedia.thefreedictionary.com/Charolais+cattle; https://pubmed.ncbi.nlm.nih.gov/40828965/
SRR8588079	Charolais	South-Central Europe	Bos taurus	PRJNA343262	Charolais, France	280369519	0.998	9.6514X	Passed	98.5251	Growth; Dairy (as control)	Commercial	Beef	>800	>140	<2000	https://encyclopedia.thefreedictionary.com/Charolais+cattle; https://pubmed.ncbi.nlm.nih.gov/40828965/
SAMN10940547	Charolais	South-Central Europe	Bos taurus	PRJNA343262	Charolais, France	638613014	0.9919	21.9345X	Excluded (PI-HAT ≥ 0.25)	/	/	Commercial	Beef	>800	>140	<2000	https://encyclopedia.thefreedictionary.com/Charolais+cattle; https://pubmed.ncbi.nlm.nih.gov/40828965/
SAMN10940552	Charolais	South-Central Europe	Bos taurus	PRJNA343262	Charolais, France	638545216	0.9986	22.1064X	Excluded (PI-HAT ≥ 0.25)	/	/	Commercial	Beef	>800	>140	<2000	https://encyclopedia.thefreedictionary.com/Charolais+cattle; https://pubmed.ncbi.nlm.nih.gov/40828965/
SRR1343167	Charolais	South-Central Europe	Bos taurus	PRJNA176557	Charolais, France	393816072	0.9952	13.6147X	Passed	97.486	Growth; Dairy (as control)	Commercial	Beef	>800	>140	<2000	https://encyclopedia.thefreedictionary.com/Charolais+cattle; https://pubmed.ncbi.nlm.nih.gov/40828965/
SRR1343168	Charolais	South-Central Europe	Bos taurus	PRJNA176557	Charolais, France	339692729	0.9967	12.008X	Passed	98.5941	Growth; Dairy (as control)	Commercial	Beef	>800	>140	<2000	https://encyclopedia.thefreedictionary.com/Charolais+cattle; https://pubmed.ncbi.nlm.nih.gov/40828965/
SRR1343169	Charolais	South-Central Europe	Bos taurus	PRJNA176557	Charolais, France	297713776	0.9923	10.5083X	Passed	98.4346	Growth; Dairy (as control)	Commercial	Beef	>800	>140	<2000	https://encyclopedia.thefreedictionary.com/Charolais+cattle; https://pubmed.ncbi.nlm.nih.gov/40828965/
SRR1343171	Charolais	South-Central Europe	Bos taurus	PRJNA176557	Charolais, France	341453591	0.998	12.0458X	Passed	99.0597	Growth; Dairy (as control)	Commercial	Beef	>800	>140	<2000	https://encyclopedia.thefreedictionary.com/Charolais+cattle; https://pubmed.ncbi.nlm.nih.gov/40828965/
SRR1343173	Charolais	South-Central Europe	Bos taurus	PRJNA176557	Charolais, France	314360367	0.9856	11.7889X	Passed	99.7217	Growth; Dairy (as control)	Commercial	Beef	>800	>140	<2000	https://encyclopedia.thefreedictionary.com/Charolais+cattle; https://pubmed.ncbi.nlm.nih.gov/40828965/
SRR1348571	Charolais	South-Central Europe	Bos taurus	PRJNA176557	Charolais, France	381284791	0.9956	12.9017X	Passed	97.5417	Growth; Dairy (as control)	Commercial	Beef	>800	>140	<2000	https://encyclopedia.thefreedictionary.com/Charolais+cattle; https://pubmed.ncbi.nlm.nih.gov/40828965/
SRR1348574	Charolais	South-Central Europe	Bos taurus	PRJNA176557	Charolais, France	296143151	0.9886	10.3518X	Passed	99.999	Growth; Dairy (as control)	Commercial	Beef	>800	>140	<2000	https://encyclopedia.thefreedictionary.com/Charolais+cattle; https://pubmed.ncbi.nlm.nih.gov/40828965/
SRR1348577	Charolais	South-Central Europe	Bos taurus	PRJNA176557	Charolais, France	322450474	0.9899	11.2846X	Passed	99.999	Growth; Dairy (as control)	Commercial	Beef	>800	>140	<2000	https://encyclopedia.thefreedictionary.com/Charolais+cattle; https://pubmed.ncbi.nlm.nih.gov/40828965/
SRR1348578	Charolais	South-Central Europe	Bos taurus	PRJNA176557	Charolais, France	368113998	0.9924	12.8298X	Passed	99.999	Growth; Dairy (as control)	Commercial	Beef	>800	>140	<2000	https://encyclopedia.thefreedictionary.com/Charolais+cattle; https://pubmed.ncbi.nlm.nih.gov/40828965/
SRR1348584	Charolais	South-Central Europe	Bos taurus	PRJNA176557	Charolais, France	291716570	0.9818	10.7904X	Passed	98.4203	Growth; Dairy (as control)	Commercial	Beef	>800	>140	<2000	https://encyclopedia.thefreedictionary.com/Charolais+cattle; https://pubmed.ncbi.nlm.nih.gov/40828965/
SRR1355253	Charolais	South-Central Europe	Bos taurus	PRJNA176557	Charolais, France	336501109	0.9821	12.4611X	Passed	98.7181	Growth; Dairy (as control)	Commercial	Beef	>800	>140	<2000	https://encyclopedia.thefreedictionary.com/Charolais+cattle; https://pubmed.ncbi.nlm.nih.gov/40828965/
SRR1355254	Charolais	South-Central Europe	Bos taurus	PRJNA176557	Charolais, France	296341560	0.98	10.9337X	Passed	98.8599	Growth; Dairy (as control)	Commercial	Beef	>800	>140	<2000	https://encyclopedia.thefreedictionary.com/Charolais+cattle; https://pubmed.ncbi.nlm.nih.gov/40828965/
SRR1355258	Charolais	South-Central Europe	Bos taurus	PRJNA176557	Charolais, France	459614954	0.9847	15.7735X	Passed	98.5899	Growth; Dairy (as control)	Commercial	Beef	>800	>140	<2000	https://encyclopedia.thefreedictionary.com/Charolais+cattle; https://pubmed.ncbi.nlm.nih.gov/40828965/
SRR1365122	Charolais	South-Central Europe	Bos taurus	PRJNA176557	Charolais, France	424476487	0.9909	14.8601X	Passed	99.999	Growth; Dairy (as control)	Commercial	Beef	>800	>140	<2000	https://encyclopedia.thefreedictionary.com/Charolais+cattle; https://pubmed.ncbi.nlm.nih.gov/40828965/
SRR1365145	Charolais	South-Central Europe	Bos taurus	PRJNA176557	Charolais, France	441082005	0.9813	16.2984X	Passed	97.0031	Growth; Dairy (as control)	Commercial	Beef	>800	>140	<2000	https://encyclopedia.thefreedictionary.com/Charolais+cattle; https://pubmed.ncbi.nlm.nih.gov/40828965/
ERR1742687	Eringer	South-Central Europe	Bos taurus	PRJEB18113	Valais canton, southwestern Switzerland	583007841	0.9972	20.9059X	Passed	99.999	/	Indigenous	/	400-800	120-140	<2000	https://www.heumilch.com/en/rind/eringer/; https://pubmed.ncbi.nlm.nih.gov/40828965/
ERR1747024	Eringer	South-Central Europe	Bos taurus	PRJEB18113	Valais canton, southwestern Switzerland	305161099	0.9935	11.0026X	Passed	99.999	/	Indigenous	/	400-800	120-140	<2000	https://www.heumilch.com/en/rind/eringer/; https://pubmed.ncbi.nlm.nih.gov/40828965/
ERR3374907	Eringer	South-Central Europe	Bos taurus	PRJEB18113	Valais canton, southwestern Switzerland	527444674	0.9985	28.4976X	Passed	99.999	/	Indigenous	/	400-800	120-140	<2000	https://www.heumilch.com/en/rind/eringer/; https://pubmed.ncbi.nlm.nih.gov/40828965/
ERR3890031	Eringer	South-Central Europe	Bos taurus	PRJEB18113	Valais canton, southwestern Switzerland	300638868	0.999	16.2614X	Passed	99.999	/	Indigenous	/	400-800	120-140	<2000	https://www.heumilch.com/en/rind/eringer/; https://pubmed.ncbi.nlm.nih.gov/40828965/
ERR7531106	Eringer	South-Central Europe	Bos taurus	PRJEB18113	Valais canton, southwestern Switzerland	352028767	0.9959	18.924X	Passed	99.999	/	Indigenous	/	400-800	120-140	<2000	https://www.heumilch.com/en/rind/eringer/; https://pubmed.ncbi.nlm.nih.gov/40828965/
ERR7531107	Eringer	South-Central Europe	Bos taurus	PRJEB18113	Valais canton, southwestern Switzerland	518683182	0.9988	27.937X	Passed	99.999	/	Indigenous	/	400-800	120-140	<2000	https://www.heumilch.com/en/rind/eringer/; https://pubmed.ncbi.nlm.nih.gov/40828965/
ERR7531108	Eringer	South-Central Europe	Bos taurus	PRJEB18113	Valais canton, southwestern Switzerland	462402298	0.9988	24.9071X	Passed	99.999	/	Indigenous	/	400-800	120-140	<2000	https://www.heumilch.com/en/rind/eringer/; https://pubmed.ncbi.nlm.nih.gov/40828965/
ERR7531114	Eringer	South-Central Europe	Bos taurus	PRJEB18113	Valais canton, southwestern Switzerland	475508182	0.9986	25.6042X	Passed	99.999	/	Indigenous	/	400-800	120-140	<2000	https://www.heumilch.com/en/rind/eringer/; https://pubmed.ncbi.nlm.nih.gov/40828965/
ERR7531115	Eringer	South-Central Europe	Bos taurus	PRJEB18113	Valais canton, southwestern Switzerland	444476101	0.9986	23.9039X	Passed	99.999	/	Indigenous	/	400-800	120-140	<2000	https://www.heumilch.com/en/rind/eringer/; https://pubmed.ncbi.nlm.nih.gov/40828965/
ERR3374908	Evolène	South-Central Europe	Bos taurus	PRJEB18113	Valais canton, Switzerland	408998225	0.9987	22.1075X	Passed	99.999	/	Indigenous	/	400-800	120-140	2000-6000	https://breeds.okstate.edu/cattle/evolene-cattle.html; https://pubmed.ncbi.nlm.nih.gov/40828965/
ERR3374909	Evolène	South-Central Europe	Bos taurus	PRJEB18113	Valais canton, Switzerland	421462430	0.9988	22.7899X	Passed	99.999	/	Indigenous	/	400-800	120-140	2000-6000	https://breeds.okstate.edu/cattle/evolene-cattle.html; https://pubmed.ncbi.nlm.nih.gov/40828965/
ERR4291955	Evolène	South-Central Europe	Bos taurus	PRJEB18113	Valais canton, Switzerland	196946340	0.9987	10.6524X	Passed	99.999	/	Indigenous	/	400-800	120-140	2000-6000	https://breeds.okstate.edu/cattle/evolene-cattle.html; https://pubmed.ncbi.nlm.nih.gov/40828965/
ERR7531111	Evolène	South-Central Europe	Bos taurus	PRJEB18113	Valais canton, Switzerland	587389294	0.999	31.633X	Passed	99.999	/	Indigenous	/	400-800	120-140	2000-6000	https://breeds.okstate.edu/cattle/evolene-cattle.html; https://pubmed.ncbi.nlm.nih.gov/40828965/
ERR7531112	Evolène	South-Central Europe	Bos taurus	PRJEB18113	Valais canton, Switzerland	664064636	0.9988	35.7407X	Passed	99.999	/	Indigenous	/	400-800	120-140	2000-6000	https://breeds.okstate.edu/cattle/evolene-cattle.html; https://pubmed.ncbi.nlm.nih.gov/40828965/
ERR7531113	Evolène	South-Central Europe	Bos taurus	PRJEB18113	Valais canton, Switzerland	567567933	0.9988	30.5825X	Passed	99.999	/	Indigenous	/	400-800	120-140	2000-6000	https://breeds.okstate.edu/cattle/evolene-cattle.html; https://pubmed.ncbi.nlm.nih.gov/40828965/
ERR7531109	Evolène	South-Central Europe	Bos taurus	PRJEB18113	Valais canton, Switzerland	466484292	0.9968	25.0977X	Excluded (PI-HAT ≥ 0.25)	/	/	Indigenous	/	400-800	120-140	2000-6000	https://breeds.okstate.edu/cattle/evolene-cattle.html; https://pubmed.ncbi.nlm.nih.gov/40828965/
ERR7531110	Evolène	South-Central Europe	Bos taurus	PRJEB18113	Valais canton, Switzerland	573014899	0.9988	30.7265X	Excluded (PI-HAT ≥ 0.25)	/	/	Indigenous	/	400-800	120-140	2000-6000	https://breeds.okstate.edu/cattle/evolene-cattle.html; https://pubmed.ncbi.nlm.nih.gov/40828965/
SAMN01915342	Gelbvieh	South-Central Europe	Bos taurus	PRJNA176557	München, Bavaria, Germany	244914481	0.9969	8.3308X	Passed	99.999	Growth	Commercial	Dual-purpose	>800	>140	>6000	https://en.wikipedia.org/wiki/Gelbvieh; https://pubmed.ncbi.nlm.nih.gov/40828965/
SAMN01915344	Gelbvieh	South-Central Europe	Bos taurus	PRJNA176557	München, Bavaria, Germany	207128079	0.9959	7.0026X	Passed	99.7443	Growth	Commercial	Dual-purpose	>800	>140	>6000	https://en.wikipedia.org/wiki/Gelbvieh; https://pubmed.ncbi.nlm.nih.gov/40828965/
SRR1343161	Gelbvieh	South-Central Europe	Bos taurus	PRJNA176557	München, Bavaria, Germany	309809412	0.9984	10.6579X	Passed	99.999	Growth	Commercial	Dual-purpose	>800	>140	>6000	https://en.wikipedia.org/wiki/Gelbvieh; https://pubmed.ncbi.nlm.nih.gov/40828965/
SRR1343164	Gelbvieh	South-Central Europe	Bos taurus	PRJNA176557	München, Bavaria, Germany	373743709	0.9727	12.6094X	Passed	99.999	Growth	Commercial	Dual-purpose	>800	>140	>6000	https://en.wikipedia.org/wiki/Gelbvieh; https://pubmed.ncbi.nlm.nih.gov/40828965/
SRR1343165	Gelbvieh	South-Central Europe	Bos taurus	PRJNA176557	München, Bavaria, Germany	622254704	0.9984	21.8469X	Passed	99.999	Growth	Commercial	Dual-purpose	>800	>140	>6000	https://en.wikipedia.org/wiki/Gelbvieh; https://pubmed.ncbi.nlm.nih.gov/40828965/
SRR1343166	Gelbvieh	South-Central Europe	Bos taurus	PRJNA176557	München, Bavaria, Germany	261835088	0.9971	8.9627X	Passed	99.999	Growth	Commercial	Dual-purpose	>800	>140	>6000	https://en.wikipedia.org/wiki/Gelbvieh; https://pubmed.ncbi.nlm.nih.gov/40828965/
SRR1348575	Gelbvieh	South-Central Europe	Bos taurus	PRJNA176557	München, Bavaria, Germany	353541412	0.9913	12.1891X	Passed	99.999	Growth	Commercial	Dual-purpose	>800	>140	>6000	https://en.wikipedia.org/wiki/Gelbvieh; https://pubmed.ncbi.nlm.nih.gov/40828965/
SRR1348576	Gelbvieh	South-Central Europe	Bos taurus	PRJNA176557	München, Bavaria, Germany	335879599	0.9899	11.6133X	Passed	99.999	Growth	Commercial	Dual-purpose	>800	>140	>6000	https://en.wikipedia.org/wiki/Gelbvieh; https://pubmed.ncbi.nlm.nih.gov/40828965/
SRR1355236	Gelbvieh	South-Central Europe	Bos taurus	PRJNA176557	München, Bavaria, Germany	409304807	0.9638	13.8701X	Passed	99.999	Growth	Commercial	Dual-purpose	>800	>140	>6000	https://en.wikipedia.org/wiki/Gelbvieh; https://pubmed.ncbi.nlm.nih.gov/40828965/
SRR1355240	Gelbvieh	South-Central Europe	Bos taurus	PRJNA176557	München, Bavaria, Germany	384867672	0.9822	13.0687X	Passed	99.8231	Growth	Commercial	Dual-purpose	>800	>140	>6000	https://en.wikipedia.org/wiki/Gelbvieh; https://pubmed.ncbi.nlm.nih.gov/40828965/
SRR1355241	Gelbvieh	South-Central Europe	Bos taurus	PRJNA176557	München, Bavaria, Germany	383655033	0.9835	14.2186X	Passed	99.999	Growth	Commercial	Dual-purpose	>800	>140	>6000	https://en.wikipedia.org/wiki/Gelbvieh; https://pubmed.ncbi.nlm.nih.gov/40828965/
SRR1355242	Gelbvieh	South-Central Europe	Bos taurus	PRJNA176557	München, Bavaria, Germany	368158314	0.98	12.4042X	Passed	99.999	Growth	Commercial	Dual-purpose	>800	>140	>6000	https://en.wikipedia.org/wiki/Gelbvieh; https://pubmed.ncbi.nlm.nih.gov/40828965/
SRR1355246	Gelbvieh	South-Central Europe	Bos taurus	PRJNA176557	München, Bavaria, Germany	358368636	0.9922	11.7964X	Passed	99.999	Growth	Commercial	Dual-purpose	>800	>140	>6000	https://en.wikipedia.org/wiki/Gelbvieh; https://pubmed.ncbi.nlm.nih.gov/40828965/
SRR1355247	Gelbvieh	South-Central Europe	Bos taurus	PRJNA176557	München, Bavaria, Germany	363577234	0.9911	11.9053X	Passed	99.999	Growth	Commercial	Dual-purpose	>800	>140	>6000	https://en.wikipedia.org/wiki/Gelbvieh; https://pubmed.ncbi.nlm.nih.gov/40828965/
SRR1355248	Gelbvieh	South-Central Europe	Bos taurus	PRJNA176557	München, Bavaria, Germany	345979720	0.995	11.2605X	Passed	99.999	Growth	Commercial	Dual-purpose	>800	>140	>6000	https://en.wikipedia.org/wiki/Gelbvieh; https://pubmed.ncbi.nlm.nih.gov/40828965/
SRR1355249	Gelbvieh	South-Central Europe	Bos taurus	PRJNA176557	München, Bavaria, Germany	367417991	0.9913	12.0754X	Passed	99.999	Growth	Commercial	Dual-purpose	>800	>140	>6000	https://en.wikipedia.org/wiki/Gelbvieh; https://pubmed.ncbi.nlm.nih.gov/40828965/
SRR1355251	Gelbvieh	South-Central Europe	Bos taurus	PRJNA176557	München, Bavaria, Germany	341577805	0.9903	11.8565X	Passed	99.999	Growth	Commercial	Dual-purpose	>800	>140	>6000	https://en.wikipedia.org/wiki/Gelbvieh; https://pubmed.ncbi.nlm.nih.gov/40828965/
SRR1355252	Gelbvieh	South-Central Europe	Bos taurus	PRJNA176557	München, Bavaria, Germany	354323718	0.7175	8.9803X	Passed	99.999	Growth	Commercial	Dual-purpose	>800	>140	>6000	https://en.wikipedia.org/wiki/Gelbvieh; https://pubmed.ncbi.nlm.nih.gov/40828965/
SRR1355260	Gelbvieh	South-Central Europe	Bos taurus	PRJNA176557	München, Bavaria, Germany	488908388	0.9937	16.5149X	Passed	99.999	Growth	Commercial	Dual-purpose	>800	>140	>6000	https://en.wikipedia.org/wiki/Gelbvieh; https://pubmed.ncbi.nlm.nih.gov/40828965/
SRR1365112	Gelbvieh	South-Central Europe	Bos taurus	PRJNA176557	München, Bavaria, Germany	409523218	0.9926	14.37X	Passed	99.999	Growth	Commercial	Dual-purpose	>800	>140	>6000	https://en.wikipedia.org/wiki/Gelbvieh; https://pubmed.ncbi.nlm.nih.gov/40828965/
SRR1365135	Gelbvieh	South-Central Europe	Bos taurus	PRJNA176557	München, Bavaria, Germany	342729043	0.9847	11.1483X	Passed	99.999	Growth	Commercial	Dual-purpose	>800	>140	>6000	https://en.wikipedia.org/wiki/Gelbvieh; https://pubmed.ncbi.nlm.nih.gov/40828965/
SRR1365138	Gelbvieh	South-Central Europe	Bos taurus	PRJNA176557	München, Bavaria, Germany	332982162	0.9786	12.272X	Passed	99.999	Growth	Commercial	Dual-purpose	>800	>140	>6000	https://en.wikipedia.org/wiki/Gelbvieh; https://pubmed.ncbi.nlm.nih.gov/40828965/
SRR1425123	Gelbvieh	South-Central Europe	Bos taurus	PRJNA176557	München, Bavaria, Germany	469210733	0.9924	16.3396X	Passed	99.999	Growth	Commercial	Dual-purpose	>800	>140	>6000	https://en.wikipedia.org/wiki/Gelbvieh; https://pubmed.ncbi.nlm.nih.gov/40828965/
SRR1425154	Gelbvieh	South-Central Europe	Bos taurus	PRJNA176557	München, Bavaria, Germany	467615134	0.9942	16.351X	Passed	99.999	Growth	Commercial	Dual-purpose	>800	>140	>6000	https://en.wikipedia.org/wiki/Gelbvieh; https://pubmed.ncbi.nlm.nih.gov/40828965/
SRR1343162	Gelbvieh	South-Central Europe	Bos taurus	PRJNA176557	München, Bavaria, Germany	324652553	0.9854	11.2402X	Excluded (PI-HAT ≥ 0.25)	/	/	Commercial	Dual-purpose	>800	>140	>6000	https://en.wikipedia.org/wiki/Gelbvieh; https://pubmed.ncbi.nlm.nih.gov/40828965/
SRR1346388	Gelbvieh	South-Central Europe	Bos taurus	PRJNA176557	München, Bavaria, Germany	325608073	0.9903	11.4383X	Excluded (PI-HAT ≥ 0.25)	/	/	Commercial	Dual-purpose	>800	>140	>6000	https://en.wikipedia.org/wiki/Gelbvieh; https://pubmed.ncbi.nlm.nih.gov/40828965/
SRR1355250	Gelbvieh	South-Central Europe	Bos taurus	PRJNA176557	München, Bavaria, Germany	366191303	0.9936	11.9437X	Excluded (PI-HAT ≥ 0.25)	/	/	Commercial	Dual-purpose	>800	>140	>6000	https://en.wikipedia.org/wiki/Gelbvieh; https://pubmed.ncbi.nlm.nih.gov/40828965/
SRR7340670	Holstein	South-Central Europe	Bos taurus	PRJNA431934	De Kooy, Holland, North Holland	337244471	0.9983	17.1975X	Passed	99.999	Dairy	Commercial	Dairy	>800	>140	>6000	https://petkeen.com/holstein-cattle-breed/; https://pubmed.ncbi.nlm.nih.gov/40828965/
SRR7340731	Holstein	South-Central Europe	Bos taurus	PRJNA431934	De Kooy, Holland, North Holland	328304765	0.9917	11.4262X	Passed	99.999	Dairy	Commercial	Dairy	>800	>140	>6000	https://petkeen.com/holstein-cattle-breed/; https://pubmed.ncbi.nlm.nih.gov/40828965/
SRR7340736	Holstein	South-Central Europe	Bos taurus	PRJNA431934	De Kooy, Holland, North Holland	350282485	0.9739	12.0687X	Passed	99.999	Dairy	Commercial	Dairy	>800	>140	>6000	https://petkeen.com/holstein-cattle-breed/; https://pubmed.ncbi.nlm.nih.gov/40828965/
SRR7340832	Holstein	South-Central Europe	Bos taurus	PRJNA431934	De Kooy, Holland, North Holland	378431506	0.9922	12.7401X	Passed	99.999	Dairy	Commercial	Dairy	>800	>140	>6000	https://petkeen.com/holstein-cattle-breed/; https://pubmed.ncbi.nlm.nih.gov/40828965/
SRR7340852	Holstein	South-Central Europe	Bos taurus	PRJNA431934	De Kooy, Holland, North Holland	317680556	0.994	10.3664X	Passed	99.999	Dairy	Commercial	Dairy	>800	>140	>6000	https://petkeen.com/holstein-cattle-breed/; https://pubmed.ncbi.nlm.nih.gov/40828965/
SRR934407	Holstein	South-Central Europe	Bos taurus	PRJNA210521	De Kooy, Holland, North Holland	307994332	0.991	11.6023X	Passed	99.999	Dairy	Commercial	Dairy	>800	>140	>6000	https://petkeen.com/holstein-cattle-breed/; https://pubmed.ncbi.nlm.nih.gov/40828965/
SRR934409	Holstein	South-Central Europe	Bos taurus	PRJNA210521	De Kooy, Holland, North Holland	326619706	0.9904	12.2602X	Passed	99.999	Dairy	Commercial	Dairy	>800	>140	>6000	https://petkeen.com/holstein-cattle-breed/; https://pubmed.ncbi.nlm.nih.gov/40828965/
SRR934411	Holstein	South-Central Europe	Bos taurus	PRJNA210521	De Kooy, Holland, North Holland	265134692	0.9983	9.3796X	Passed	99.999	Dairy	Commercial	Dairy	>800	>140	>6000	https://petkeen.com/holstein-cattle-breed/; https://pubmed.ncbi.nlm.nih.gov/40828965/
SRR934412	Holstein	South-Central Europe	Bos taurus	PRJNA210521	De Kooy, Holland, North Holland	311729806	0.989	11.6568X	Passed	99.999	Dairy	Commercial	Dairy	>800	>140	>6000	https://petkeen.com/holstein-cattle-breed/; https://pubmed.ncbi.nlm.nih.gov/40828965/
SRR934414	Holstein	South-Central Europe	Bos taurus	PRJNA210521	De Kooy, Holland, North Holland	344397424	0.9919	12.9954X	Passed	99.999	Dairy	Commercial	Dairy	>800	>140	>6000	https://petkeen.com/holstein-cattle-breed/; https://pubmed.ncbi.nlm.nih.gov/40828965/
SRR934405	Holstein	South-Central Europe	Bos taurus	PRJNA210521	De Kooy, Holland, North Holland	259036836	0.9922	9.7728X	Excluded (PI-HAT ≥ 0.25)	/	/	Commercial	Dairy	>800	>140	>6000	https://petkeen.com/holstein-cattle-breed/; https://pubmed.ncbi.nlm.nih.gov/40828965/
SRR934406	Holstein	South-Central Europe	Bos taurus	PRJNA210521	De Kooy, Holland, North Holland	263104345	0.9887	9.8602X	Excluded (PI-HAT ≥ 0.25)	/	/	Commercial	Dairy	>800	>140	>6000	https://petkeen.com/holstein-cattle-breed/; https://pubmed.ncbi.nlm.nih.gov/40828965/
SRR934408	Holstein	South-Central Europe	Bos taurus	PRJNA210521	De Kooy, Holland, North Holland	240597464	0.9886	9.0084X	Excluded (PI-HAT ≥ 0.25)	/	/	Commercial	Dairy	>800	>140	>6000	https://petkeen.com/holstein-cattle-breed/; https://pubmed.ncbi.nlm.nih.gov/40828965/
SRR934410	Holstein	South-Central Europe	Bos taurus	PRJNA210521	De Kooy, Holland, North Holland	336523388	0.9924	12.6997X	Excluded (PI-HAT ≥ 0.25)	/	/	Commercial	Dairy	>800	>140	>6000	https://petkeen.com/holstein-cattle-breed/; https://pubmed.ncbi.nlm.nih.gov/40828965/
SRR934413	Holstein	South-Central Europe	Bos taurus	PRJNA210521	De Kooy, Holland, North Holland	330651332	0.9467	11.8899X	Excluded (PI-HAT ≥ 0.25)	/	/	Commercial	Dairy	>800	>140	>6000	https://petkeen.com/holstein-cattle-breed/; https://pubmed.ncbi.nlm.nih.gov/40828965/
SRR1346386	Holstein	South-Central Europe	Bos taurus	PRJNA176557	De Kooy, North Holland, Holland	349263891	0.9943	12.2611X	Passed	99.999	Dairy	Commercial	Dairy	>800	>140	>6000	https://petkeen.com/holstein-cattle-breed/; https://pubmed.ncbi.nlm.nih.gov/40828965/
SRR1346389	Holstein	South-Central Europe	Bos taurus	PRJNA176557	De Kooy, Holland, North Holland	342450989	0.9967	11.9379X	Passed	99.999	Dairy	Commercial	Dairy	>800	>140	>6000	https://petkeen.com/holstein-cattle-breed/; https://pubmed.ncbi.nlm.nih.gov/40828965/
SRR1346392	Holstein	South-Central Europe	Bos taurus	PRJNA176557	De Kooy, North Holland, Holland	278033143	0.9906	9.6762X	Passed	99.999	Dairy	Commercial	Dairy	>800	>140	>6000	https://petkeen.com/holstein-cattle-breed/; https://pubmed.ncbi.nlm.nih.gov/40828965/
SRR1348583	Holstein	South-Central Europe	Bos taurus	PRJNA176557	De Kooy, North Holland, Holland	644523042	0.9917	22.0973X	Passed	99.999	Dairy	Commercial	Dairy	>800	>140	>6000	https://petkeen.com/holstein-cattle-breed/; https://pubmed.ncbi.nlm.nih.gov/40828965/
SRR1348592	Holstein	South-Central Europe	Bos taurus	PRJNA176557	De Kooy, North Holland, Holland	347952898	0.9979	12.0972X	Passed	99.999	Dairy	Commercial	Dairy	>800	>140	>6000	https://petkeen.com/holstein-cattle-breed/; https://pubmed.ncbi.nlm.nih.gov/40828965/
SRR1365114	Holstein	South-Central Europe	Bos taurus	PRJNA176557	De Kooy, Holland, North Holland	343302601	0.9986	11.9804X	Passed	99.999	Dairy	Commercial	Dairy	>800	>140	>6000	https://petkeen.com/holstein-cattle-breed/; https://pubmed.ncbi.nlm.nih.gov/40828965/
SRR1425129	Holstein	South-Central Europe	Bos taurus	PRJNA176557	De Kooy, North Holland, Holland	455468149	0.9915	15.9835X	Passed	99.999	Dairy	Commercial	Dairy	>800	>140	>6000	https://petkeen.com/holstein-cattle-breed/; https://pubmed.ncbi.nlm.nih.gov/40828965/
SRR1425133	Holstein	South-Central Europe	Bos taurus	PRJNA176557	De Kooy, North Holland, Holland	457617080	0.9901	16.0324X	Passed	99.999	Dairy	Commercial	Dairy	>800	>140	>6000	https://petkeen.com/holstein-cattle-breed/; https://pubmed.ncbi.nlm.nih.gov/40828965/
SRR1425134	Holstein	South-Central Europe	Bos taurus	PRJNA176557	De Kooy, North Holland, Holland	453596063	0.9912	15.9204X	Passed	99.999	Dairy	Commercial	Dairy	>800	>140	>6000	https://petkeen.com/holstein-cattle-breed/; https://pubmed.ncbi.nlm.nih.gov/40828965/
SRR1425144	Holstein	South-Central Europe	Bos taurus	PRJNA176557	De Kooy, North Holland, Holland	453912739	0.9918	15.8327X	Passed	99.999	Dairy	Commercial	Dairy	>800	>140	>6000	https://petkeen.com/holstein-cattle-breed/; https://pubmed.ncbi.nlm.nih.gov/40828965/
SRR1425155	Holstein	South-Central Europe	Bos taurus	PRJNA176557	De Kooy, Holland, North Holland	177614821	0.3534	2.5895X	Passed	99.999	Dairy	Commercial	Dairy	>800	>140	>6000	https://petkeen.com/holstein-cattle-breed/; https://pubmed.ncbi.nlm.nih.gov/40828965/
SRR1425156	Holstein	South-Central Europe	Bos taurus	PRJNA176557	De Kooy, Holland, North Holland	184545982	0.9965	7.7595X	Passed	99.999	Dairy	Commercial	Dairy	>800	>140	>6000	https://petkeen.com/holstein-cattle-breed/; https://pubmed.ncbi.nlm.nih.gov/40828965/
SRR1425157	Holstein	South-Central Europe	Bos taurus	PRJNA176557	De Kooy, Holland, North Holland	189910820	0.6806	6.7796X	Passed	99.999	Dairy	Commercial	Dairy	>800	>140	>6000	https://petkeen.com/holstein-cattle-breed/; https://pubmed.ncbi.nlm.nih.gov/40828965/
SRR1425158	Holstein	South-Central Europe	Bos taurus	PRJNA176557	De Kooy, Holland, North Holland	183572604	0.7305	7.0039X	Passed	99.999	Dairy	Commercial	Dairy	>800	>140	>6000	https://petkeen.com/holstein-cattle-breed/; https://pubmed.ncbi.nlm.nih.gov/40828965/
SRR1425159	Holstein	South-Central Europe	Bos taurus	PRJNA176557	De Kooy, Holland, North Holland	163598689	0.9773	6.6623X	Passed	99.999	Dairy	Commercial	Dairy	>800	>140	>6000	https://petkeen.com/holstein-cattle-breed/; https://pubmed.ncbi.nlm.nih.gov/40828965/
SRR1425163	Holstein	South-Central Europe	Bos taurus	PRJNA176557	De Kooy, Holland, North Holland	181576661	0.9961	7.5697X	Passed	99.999	Dairy	Commercial	Dairy	>800	>140	>6000	https://petkeen.com/holstein-cattle-breed/; https://pubmed.ncbi.nlm.nih.gov/40828965/
SRR1425165	Holstein	South-Central Europe	Bos taurus	PRJNA176557	De Kooy, Holland, North Holland	189368690	0.7358	5.8767X	Passed	99.999	Dairy	Commercial	Dairy	>800	>140	>6000	https://petkeen.com/holstein-cattle-breed/; https://pubmed.ncbi.nlm.nih.gov/40828965/
SRR1346390	Holstein	South-Central Europe	Bos taurus	PRJNA176557	De Kooy, North Holland, Holland	335639435	0.9926	11.6792X	Excluded (PI-HAT ≥ 0.25)	/	/	Commercial	Dairy	>800	>140	>6000	https://petkeen.com/holstein-cattle-breed/; https://pubmed.ncbi.nlm.nih.gov/40828965/
SRR1365147	Holstein	South-Central Europe	Bos taurus	PRJNA176557	De Kooy, North Holland, Holland	479647061	0.9894	16.582X	Excluded (PI-HAT ≥ 0.25)	/	/	Commercial	Dairy	>800	>140	>6000	https://petkeen.com/holstein-cattle-breed/; https://pubmed.ncbi.nlm.nih.gov/40828965/
SRR8588062	Jersey	South-Central Europe	Bos taurus	PRJNA343262	Channel Island of Jersey, UK	542795525	0.9954	28.1294X	Passed	99.999	Dairy	Commercial	Dairy	400-800	120-140	>6000	https://petkeen.com/jersey-cattle-breed/; https://pubmed.ncbi.nlm.nih.gov/40828965/
SRR8588175	Jersey	South-Central Europe	Bos taurus	PRJNA343262	Channel Island of Jersey, UK	492013570	0.9956	25.2479X	Passed	99.999	Dairy	Commercial	Dairy	400-800	120-140	>6000	https://petkeen.com/jersey-cattle-breed/; https://pubmed.ncbi.nlm.nih.gov/40828965/
SRR8588176	Jersey	South-Central Europe	Bos taurus	PRJNA343262	Channel Island of Jersey, UK	378343533	0.9904	19.1935X	Passed	99.999	Dairy	Commercial	Dairy	400-800	120-140	>6000	https://petkeen.com/jersey-cattle-breed/; https://pubmed.ncbi.nlm.nih.gov/40828965/
SAMN05788518	Jersey	South-Central Europe	Bos taurus	PRJNA343262	Channel Island of Jersey, UK	355365036	0.9982	12.3456X	Excluded (PI-HAT ≥ 0.25)	/	/	Commercial	Dairy	400-800	120-140	>6000	https://petkeen.com/jersey-cattle-breed/; https://pubmed.ncbi.nlm.nih.gov/40828965/
SRR3497161	Jersey	South-Central Europe	Bos taurus	PRJNA318089	Channel Island of Jersey, UK	424246662	0.9971	15.0897X	Passed	99.999	Dairy	Commercial	Dairy	400-800	120-140	>6000	https://petkeen.com/jersey-cattle-breed/; https://pubmed.ncbi.nlm.nih.gov/40828965/
SRR3497162	Jersey	South-Central Europe	Bos taurus	PRJNA318089	Channel Island of Jersey, UK	443253581	0.9987	15.4774X	Passed	99.999	Dairy	Commercial	Dairy	400-800	120-140	>6000	https://petkeen.com/jersey-cattle-breed/; https://pubmed.ncbi.nlm.nih.gov/40828965/
SRR3497451	Jersey	South-Central Europe	Bos taurus	PRJNA318089	Channel Island of Jersey, UK	363376492	0.9985	12.8874X	Passed	99.999	Dairy	Commercial	Dairy	400-800	120-140	>6000	https://petkeen.com/jersey-cattle-breed/; https://pubmed.ncbi.nlm.nih.gov/40828965/
SRR3497464	Jersey	South-Central Europe	Bos taurus	PRJNA318089	Channel Island of Jersey, UK	346665616	0.9988	12.2981X	Passed	99.999	Dairy	Commercial	Dairy	400-800	120-140	>6000	https://petkeen.com/jersey-cattle-breed/; https://pubmed.ncbi.nlm.nih.gov/40828965/
SRR3497611	Jersey	South-Central Europe	Bos taurus	PRJNA318089	Channel Island of Jersey, UK	409830881	0.9971	13.9821X	Passed	99.999	Dairy	Commercial	Dairy	400-800	120-140	>6000	https://petkeen.com/jersey-cattle-breed/; https://pubmed.ncbi.nlm.nih.gov/40828965/
SRR3497613	Jersey	South-Central Europe	Bos taurus	PRJNA318089	Channel Island of Jersey, UK	439348246	0.9989	15.6803X	Passed	99.999	Dairy	Commercial	Dairy	400-800	120-140	>6000	https://petkeen.com/jersey-cattle-breed/; https://pubmed.ncbi.nlm.nih.gov/40828965/
SRR3497462	Jersey	South-Central Europe	Bos taurus	PRJNA318089	Channel Island of Jersey, UK	378363720	0.9986	13.3914X	Excluded (PI-HAT ≥ 0.25)	/	/	Commercial	Dairy	400-800	120-140	>6000	https://petkeen.com/jersey-cattle-breed/; https://pubmed.ncbi.nlm.nih.gov/40828965/
SRR3497465	Jersey	South-Central Europe	Bos taurus	PRJNA318089	Channel Island of Jersey, UK	409141008	0.9986	14.4031X	Excluded (PI-HAT ≥ 0.25)	/	/	Commercial	Dairy	400-800	120-140	>6000	https://petkeen.com/jersey-cattle-breed/; https://pubmed.ncbi.nlm.nih.gov/40828965/
SRR3497466	Jersey	South-Central Europe	Bos taurus	PRJNA318089	Channel Island of Jersey, UK	419980606	0.9985	14.8049X	Excluded (PI-HAT ≥ 0.25)	/	/	Commercial	Dairy	400-800	120-140	>6000	https://petkeen.com/jersey-cattle-breed/; https://pubmed.ncbi.nlm.nih.gov/40828965/
SRR3497467	Jersey	South-Central Europe	Bos taurus	PRJNA318089	Channel Island of Jersey, UK	446048285	0.9986	15.8299X	Excluded (PI-HAT ≥ 0.25)	/	/	Commercial	Dairy	400-800	120-140	>6000	https://petkeen.com/jersey-cattle-breed/; https://pubmed.ncbi.nlm.nih.gov/40828965/
SRR2016774	Jersey	South-Central Europe	Bos taurus	PRJNA277147	Channel Island of Jersey, UK	201489491	0.9982	6.8748X	Passed	99.999	Dairy	Commercial	Dairy	400-800	120-140	>6000	https://petkeen.com/jersey-cattle-breed/; https://pubmed.ncbi.nlm.nih.gov/40828965/
SRR2016776	Jersey	South-Central Europe	Bos taurus	PRJNA277147	Channel Island of Jersey, UK	257330829	0.9979	8.9766X	Passed	99.999	Dairy	Commercial	Dairy	400-800	120-140	>6000	https://petkeen.com/jersey-cattle-breed/; https://pubmed.ncbi.nlm.nih.gov/40828965/
SRR2016799	Jersey	South-Central Europe	Bos taurus	PRJNA277147	Channel Island of Jersey, UK	104732109	0.9984	3.5756X	Passed	99.999	Dairy	Commercial	Dairy	400-800	120-140	>6000	https://petkeen.com/jersey-cattle-breed/; https://pubmed.ncbi.nlm.nih.gov/40828965/
SRR1262789	Jersey	South-Central Europe	Bos taurus	PRJNA238491	Channel Island of Jersey, UK	229348147	0.9973	8.2067X	Passed	99.999	Dairy	Commercial	Dairy	400-800	120-140	>6000	https://petkeen.com/jersey-cattle-breed/; https://pubmed.ncbi.nlm.nih.gov/40828965/
SRR1262790	Jersey	South-Central Europe	Bos taurus	PRJNA238491	Channel Island of Jersey, UK	217703170	0.9969	7.7757X	Passed	99.999	Dairy	Commercial	Dairy	400-800	120-140	>6000	https://petkeen.com/jersey-cattle-breed/; https://pubmed.ncbi.nlm.nih.gov/40828965/
SRR1262791	Jersey	South-Central Europe	Bos taurus	PRJNA238491	Channel Island of Jersey, UK	244536716	0.9973	8.7286X	Passed	99.999	Dairy	Commercial	Dairy	400-800	120-140	>6000	https://petkeen.com/jersey-cattle-breed/; https://pubmed.ncbi.nlm.nih.gov/40828965/
SRR1262792	Jersey	South-Central Europe	Bos taurus	PRJNA238491	Channel Island of Jersey, UK	181165929	0.9958	6.4494X	Passed	99.999	Dairy	Commercial	Dairy	400-800	120-140	>6000	https://petkeen.com/jersey-cattle-breed/; https://pubmed.ncbi.nlm.nih.gov/40828965/
SRR1262793	Jersey	South-Central Europe	Bos taurus	PRJNA238491	Channel Island of Jersey, UK	354487399	0.9966	12.6062X	Passed	99.999	Dairy	Commercial	Dairy	400-800	120-140	>6000	https://petkeen.com/jersey-cattle-breed/; https://pubmed.ncbi.nlm.nih.gov/40828965/
SRR1262794	Jersey	South-Central Europe	Bos taurus	PRJNA238491	Channel Island of Jersey, UK	166699271	0.9956	5.9368X	Passed	99.999	Dairy	Commercial	Dairy	400-800	120-140	>6000	https://petkeen.com/jersey-cattle-breed/; https://pubmed.ncbi.nlm.nih.gov/40828965/
SRR1262796	Jersey	South-Central Europe	Bos taurus	PRJNA238491	Channel Island of Jersey, UK	157288321	0.9961	5.6094X	Passed	99.999	Dairy	Commercial	Dairy	400-800	120-140	>6000	https://petkeen.com/jersey-cattle-breed/; https://pubmed.ncbi.nlm.nih.gov/40828965/
SRR1262797	Jersey	South-Central Europe	Bos taurus	PRJNA238491	Channel Island of Jersey, UK	284749851	0.9931	10.0791X	Passed	99.999	Dairy	Commercial	Dairy	400-800	120-140	>6000	https://petkeen.com/jersey-cattle-breed/; https://pubmed.ncbi.nlm.nih.gov/40828965/
SRR1262799	Jersey	South-Central Europe	Bos taurus	PRJNA238491	Channel Island of Jersey, UK	287402093	0.9983	10.2769X	Passed	99.999	Dairy	Commercial	Dairy	400-800	120-140	>6000	https://petkeen.com/jersey-cattle-breed/; https://pubmed.ncbi.nlm.nih.gov/40828965/
SRR1262800	Jersey	South-Central Europe	Bos taurus	PRJNA238491	Channel Island of Jersey, UK	183693262	0.9946	6.5265X	Passed	99.999	Dairy	Commercial	Dairy	400-800	120-140	>6000	https://petkeen.com/jersey-cattle-breed/; https://pubmed.ncbi.nlm.nih.gov/40828965/
SRR1262801	Jersey	South-Central Europe	Bos taurus	PRJNA238491	Channel Island of Jersey, UK	296179793	0.9772	11.3825X	Passed	99.999	Dairy	Commercial	Dairy	400-800	120-140	>6000	https://petkeen.com/jersey-cattle-breed/; https://pubmed.ncbi.nlm.nih.gov/40828965/
SRR1262802	Jersey	South-Central Europe	Bos taurus	PRJNA238491	Channel Island of Jersey, UK	280190423	0.9976	10.0307X	Passed	99.999	Dairy	Commercial	Dairy	400-800	120-140	>6000	https://petkeen.com/jersey-cattle-breed/; https://pubmed.ncbi.nlm.nih.gov/40828965/
SRR1262803	Jersey	South-Central Europe	Bos taurus	PRJNA238491	Channel Island of Jersey, UK	265405461	0.9977	10.3681X	Passed	99.999	Dairy	Commercial	Dairy	400-800	120-140	>6000	https://petkeen.com/jersey-cattle-breed/; https://pubmed.ncbi.nlm.nih.gov/40828965/
SRR1262795	Jersey	South-Central Europe	Bos taurus	PRJNA238491	Channel Island of Jersey, UK	188725670	0.9965	6.7403X	Excluded (PI-HAT ≥ 0.25)	/	/	Commercial	Dairy	400-800	120-140	>6000	https://petkeen.com/jersey-cattle-breed/; https://pubmed.ncbi.nlm.nih.gov/40828965/
SRR7363682	Limousin	South-Central Europe	Bos taurus	PRJNA474946	Limousin, France	217696787	0.9427	10.2689X	Passed	99.999	Growth; Dairy (as control)	Commercial	Beef	>800	>140	<2000	https://en.wikipedia.org/wiki/Limousin_cattle; https://pubmed.ncbi.nlm.nih.gov/40828965/
SRR7363688	Limousin	South-Central Europe	Bos taurus	PRJNA474946	Limousin, France	178902326	0.9178	8.0613X	Passed	99.999	Growth; Dairy (as control)	Commercial	Beef	>800	>140	<2000	https://en.wikipedia.org/wiki/Limousin_cattle; https://pubmed.ncbi.nlm.nih.gov/40828965/
SRR7363689	Limousin	South-Central Europe	Bos taurus	PRJNA474946	Limousin, France	249743643	0.995	12.4243X	Passed	99.999	Growth; Dairy (as control)	Commercial	Beef	>800	>140	<2000	https://en.wikipedia.org/wiki/Limousin_cattle; https://pubmed.ncbi.nlm.nih.gov/40828965/
SRR7363702	Limousin	South-Central Europe	Bos taurus	PRJNA474946	Limousin, France	181432746	0.982	8.5648X	Passed	99.999	Growth; Dairy (as control)	Commercial	Beef	>800	>140	<2000	https://en.wikipedia.org/wiki/Limousin_cattle; https://pubmed.ncbi.nlm.nih.gov/40828965/
SRR7363704	Limousin	South-Central Europe	Bos taurus	PRJNA474946	Limousin, France	176828967	0.9909	8.601X	Passed	99.999	Growth; Dairy (as control)	Commercial	Beef	>800	>140	<2000	https://en.wikipedia.org/wiki/Limousin_cattle; https://pubmed.ncbi.nlm.nih.gov/40828965/
SRR7363705	Limousin	South-Central Europe	Bos taurus	PRJNA474946	Limousin, France	236546600	0.9801	11.2104X	Passed	99.999	Growth; Dairy (as control)	Commercial	Beef	>800	>140	<2000	https://en.wikipedia.org/wiki/Limousin_cattle; https://pubmed.ncbi.nlm.nih.gov/40828965/
SRR7363707	Limousin	South-Central Europe	Bos taurus	PRJNA474946	Limousin, France	203873538	0.9895	9.781X	Passed	99.999	Growth; Dairy (as control)	Commercial	Beef	>800	>140	<2000	https://en.wikipedia.org/wiki/Limousin_cattle; https://pubmed.ncbi.nlm.nih.gov/40828965/
SRR7363708	Limousin	South-Central Europe	Bos taurus	PRJNA474946	Limousin, France	201073427	0.9107	9.0172X	Passed	99.999	Growth; Dairy (as control)	Commercial	Beef	>800	>140	<2000	https://en.wikipedia.org/wiki/Limousin_cattle; https://pubmed.ncbi.nlm.nih.gov/40828965/
SRR7363709	Limousin	South-Central Europe	Bos taurus	PRJNA474946	Limousin, France	223853889	0.9828	10.6707X	Passed	99.999	Growth; Dairy (as control)	Commercial	Beef	>800	>140	<2000	https://en.wikipedia.org/wiki/Limousin_cattle; https://pubmed.ncbi.nlm.nih.gov/40828965/
SRR7363710	Limousin	South-Central Europe	Bos taurus	PRJNA474946	Limousin, France	220956760	0.9471	10.1552X	Passed	99.999	Growth; Dairy (as control)	Commercial	Beef	>800	>140	<2000	https://en.wikipedia.org/wiki/Limousin_cattle; https://pubmed.ncbi.nlm.nih.gov/40828965/
SRR7363711	Limousin	South-Central Europe	Bos taurus	PRJNA474946	Limousin, France	283262353	0.9827	13.4834X	Passed	99.999	Growth; Dairy (as control)	Commercial	Beef	>800	>140	<2000	https://en.wikipedia.org/wiki/Limousin_cattle; https://pubmed.ncbi.nlm.nih.gov/40828965/
SRR7363712	Limousin	South-Central Europe	Bos taurus	PRJNA474946	Limousin, France	222217363	0.9918	10.4146X	Passed	99.999	Growth; Dairy (as control)	Commercial	Beef	>800	>140	<2000	https://en.wikipedia.org/wiki/Limousin_cattle; https://pubmed.ncbi.nlm.nih.gov/40828965/
SRR7363713	Limousin	South-Central Europe	Bos taurus	PRJNA474946	Limousin, France	225550576	0.9455	10.3735X	Passed	99.999	Growth; Dairy (as control)	Commercial	Beef	>800	>140	<2000	https://en.wikipedia.org/wiki/Limousin_cattle; https://pubmed.ncbi.nlm.nih.gov/40828965/
SRR7363714	Limousin	South-Central Europe	Bos taurus	PRJNA474946	Limousin, France	196767582	0.9869	9.5385X	Passed	99.999	Growth; Dairy (as control)	Commercial	Beef	>800	>140	<2000	https://en.wikipedia.org/wiki/Limousin_cattle; https://pubmed.ncbi.nlm.nih.gov/40828965/
SRR7363715	Limousin	South-Central Europe	Bos taurus	PRJNA474946	Limousin, France	164723906	0.9736	7.7874X	Passed	99.999	Growth; Dairy (as control)	Commercial	Beef	>800	>140	<2000	https://en.wikipedia.org/wiki/Limousin_cattle; https://pubmed.ncbi.nlm.nih.gov/40828965/
SRR7363716	Limousin	South-Central Europe	Bos taurus	PRJNA474946	Limousin, France	185734722	0.9487	8.535X	Passed	99.999	Growth; Dairy (as control)	Commercial	Beef	>800	>140	<2000	https://en.wikipedia.org/wiki/Limousin_cattle; https://pubmed.ncbi.nlm.nih.gov/40828965/
SRR7363717	Limousin	South-Central Europe	Bos taurus	PRJNA474946	Limousin, France	298512681	0.9632	13.9596X	Passed	99.999	Growth; Dairy (as control)	Commercial	Beef	>800	>140	<2000	https://en.wikipedia.org/wiki/Limousin_cattle; https://pubmed.ncbi.nlm.nih.gov/40828965/
SRR7363718	Limousin	South-Central Europe	Bos taurus	PRJNA474946	Limousin, France	242730945	0.9865	11.6124X	Passed	99.999	Growth; Dairy (as control)	Commercial	Beef	>800	>140	<2000	https://en.wikipedia.org/wiki/Limousin_cattle; https://pubmed.ncbi.nlm.nih.gov/40828965/
SRR7363720	Limousin	South-Central Europe	Bos taurus	PRJNA474946	Limousin, France	240160078	0.9854	11.6806X	Passed	99.999	Growth; Dairy (as control)	Commercial	Beef	>800	>140	<2000	https://en.wikipedia.org/wiki/Limousin_cattle; https://pubmed.ncbi.nlm.nih.gov/40828965/
SRR7363721	Limousin	South-Central Europe	Bos taurus	PRJNA474946	Limousin, France	158408940	0.9736	7.1231X	Passed	99.999	Growth; Dairy (as control)	Commercial	Beef	>800	>140	<2000	https://en.wikipedia.org/wiki/Limousin_cattle; https://pubmed.ncbi.nlm.nih.gov/40828965/
SRR7363740	Limousin	South-Central Europe	Bos taurus	PRJNA474946	Limousin, France	195783307	0.9767	9.0639X	Passed	99.999	Growth; Dairy (as control)	Commercial	Beef	>800	>140	<2000	https://en.wikipedia.org/wiki/Limousin_cattle; https://pubmed.ncbi.nlm.nih.gov/40828965/
SRR7363784	Limousin	South-Central Europe	Bos taurus	PRJNA474946	Limousin, France	273929853	0.9683	12.8448X	Passed	99.999	Growth; Dairy (as control)	Commercial	Beef	>800	>140	<2000	https://en.wikipedia.org/wiki/Limousin_cattle; https://pubmed.ncbi.nlm.nih.gov/40828965/
SRR7363786	Limousin	South-Central Europe	Bos taurus	PRJNA474946	Limousin, France	308152933	0.9865	14.761X	Passed	99.999	Growth; Dairy (as control)	Commercial	Beef	>800	>140	<2000	https://en.wikipedia.org/wiki/Limousin_cattle; https://pubmed.ncbi.nlm.nih.gov/40828965/
SRR7363679	Limousin	South-Central Europe	Bos taurus	PRJNA474946	Limousin, France	206932864	0.9833	10.1732X	Excluded (PI-HAT ≥ 0.25)	/	/	Commercial	Beef	>800	>140	<2000	https://en.wikipedia.org/wiki/Limousin_cattle; https://pubmed.ncbi.nlm.nih.gov/40828965/
SRR1365134	Limousin	South-Central Europe	Bos taurus	PRJNA176557	Limousin, France	352218032	0.9873	11.4672X	Passed	99.999	Growth; Dairy (as control)	Commercial	Beef	>800	>140	<2000	https://en.wikipedia.org/wiki/Limousin_cattle; https://pubmed.ncbi.nlm.nih.gov/40828965/
SRR1365136	Limousin	South-Central Europe	Bos taurus	PRJNA176557	Limousin, France	344148364	0.9824	12.741X	Passed	99.999	Growth; Dairy (as control)	Commercial	Beef	>800	>140	<2000	https://en.wikipedia.org/wiki/Limousin_cattle; https://pubmed.ncbi.nlm.nih.gov/40828965/
SAMN05788560	Maine Anjou	South-Central Europe	Bos taurus	PRJNA343262	Lyon, France	713041331	0.9985	24.4194X	Passed	99.999	/	Commercial	Beef	>800	>140	2000-6000	https://en.wikipedia.org/wiki/Maine-Anjou; https://pubmed.ncbi.nlm.nih.gov/40828965/
SAMN05788561	Maine Anjou	South-Central Europe	Bos taurus	PRJNA343262	Lyon, France	471039041	0.94	15.4233X	Passed	99.452	/	Commercial	Beef	>800	>140	2000-6000	https://en.wikipedia.org/wiki/Maine-Anjou; https://pubmed.ncbi.nlm.nih.gov/40828965/
SAMN05788562	Maine Anjou	South-Central Europe	Bos taurus	PRJNA343262	Lyon, France	742530226	0.9694	24.8375X	Passed	99.999	/	Commercial	Beef	>800	>140	2000-6000	https://en.wikipedia.org/wiki/Maine-Anjou; https://pubmed.ncbi.nlm.nih.gov/40828965/
SAMN05788564	Maine Anjou	South-Central Europe	Bos taurus	PRJNA343262	Lyon, France	546578082	0.9948	19.0644X	Passed	98.9645	/	Commercial	Beef	>800	>140	2000-6000	https://en.wikipedia.org/wiki/Maine-Anjou; https://pubmed.ncbi.nlm.nih.gov/40828965/
SRR8587914	Maine Anjou	South-Central Europe	Bos taurus	PRJNA343262	Lyon, France	437164157	0.9956	22.2267X	Passed	99.999	/	Commercial	Beef	>800	>140	2000-6000	https://en.wikipedia.org/wiki/Maine-Anjou; https://pubmed.ncbi.nlm.nih.gov/40828965/
SRR8587934	Maine Anjou	South-Central Europe	Bos taurus	PRJNA343262	Lyon, France	455890509	0.9955	23.2008X	Passed	99.8182	/	Commercial	Beef	>800	>140	2000-6000	https://en.wikipedia.org/wiki/Maine-Anjou; https://pubmed.ncbi.nlm.nih.gov/40828965/
SRR8587935	Maine Anjou	South-Central Europe	Bos taurus	PRJNA343262	Lyon, France	434492319	0.9965	22.2919X	Passed	99.999	/	Commercial	Beef	>800	>140	2000-6000	https://en.wikipedia.org/wiki/Maine-Anjou; https://pubmed.ncbi.nlm.nih.gov/40828965/
SRR8588213	Maine Anjou	South-Central Europe	Bos taurus	PRJNA343262	Lyon, France	435827243	0.9966	22.2884X	Passed	99.999	/	Commercial	Beef	>800	>140	2000-6000	https://en.wikipedia.org/wiki/Maine-Anjou; https://pubmed.ncbi.nlm.nih.gov/40828965/
SRR8588215	Maine Anjou	South-Central Europe	Bos taurus	PRJNA343262	Lyon, France	453390022	0.997	23.1251X	Passed	99.4395	/	Commercial	Beef	>800	>140	2000-6000	https://en.wikipedia.org/wiki/Maine-Anjou; https://pubmed.ncbi.nlm.nih.gov/40828965/
SRR8588216	Maine Anjou	South-Central Europe	Bos taurus	PRJNA343262	Lyon, France	393652877	0.992	19.6265X	Passed	99.999	/	Commercial	Beef	>800	>140	2000-6000	https://en.wikipedia.org/wiki/Maine-Anjou; https://pubmed.ncbi.nlm.nih.gov/40828965/
SRR8588219	Maine Anjou	South-Central Europe	Bos taurus	PRJNA343262	Lyon, France	419246161	0.9946	21.2891X	Passed	99.999	/	Commercial	Beef	>800	>140	2000-6000	https://en.wikipedia.org/wiki/Maine-Anjou; https://pubmed.ncbi.nlm.nih.gov/40828965/
SRR8588220	Maine Anjou	South-Central Europe	Bos taurus	PRJNA343262	Lyon, France	407751344	0.9644	19.975X	Passed	99.999	/	Commercial	Beef	>800	>140	2000-6000	https://en.wikipedia.org/wiki/Maine-Anjou; https://pubmed.ncbi.nlm.nih.gov/40828965/
SAMN05788563	Maine Anjou	South-Central Europe	Bos taurus	PRJNA343262	Lyon, France	700984321	0.9887	24.0421X	Excluded (PI-HAT ≥ 0.25)	/	/	Commercial	Beef	>800	>140	2000-6000	https://en.wikipedia.org/wiki/Maine-Anjou; https://pubmed.ncbi.nlm.nih.gov/40828965/
SRR8587915	Maine Anjou	South-Central Europe	Bos taurus	PRJNA343262	Lyon, France	419445780	0.9968	21.2654X	Excluded (PI-HAT ≥ 0.25)	/	/	Commercial	Beef	>800	>140	2000-6000	https://en.wikipedia.org/wiki/Maine-Anjou; https://pubmed.ncbi.nlm.nih.gov/40828965/
SRR8588214	Maine Anjou	South-Central Europe	Bos taurus	PRJNA343262	Lyon, France	423626913	0.9966	21.5198X	Excluded (PI-HAT ≥ 0.25)	/	/	Commercial	Beef	>800	>140	2000-6000	https://en.wikipedia.org/wiki/Maine-Anjou; https://pubmed.ncbi.nlm.nih.gov/40828965/
SRR1355238	Maine Anjou	South-Central Europe	Bos taurus	PRJNA176557	Lyon, France	373130968	0.9923	13.0572X	Passed	99.999	/	Commercial	Beef	>800	>140	2000-6000	https://en.wikipedia.org/wiki/Maine-Anjou; https://pubmed.ncbi.nlm.nih.gov/40828965/
SRR1355245	Maine Anjou	South-Central Europe	Bos taurus	PRJNA176557	Lyon, France	393908322	0.9954	13.6864X	Passed	99.999	/	Commercial	Beef	>800	>140	2000-6000	https://en.wikipedia.org/wiki/Maine-Anjou; https://pubmed.ncbi.nlm.nih.gov/40828965/
SRR1355259	Maine Anjou	South-Central Europe	Bos taurus	PRJNA176557	Lyon, France	475239566	0.9574	15.8078X	Passed	99.999	/	Commercial	Beef	>800	>140	2000-6000	https://en.wikipedia.org/wiki/Maine-Anjou; https://pubmed.ncbi.nlm.nih.gov/40828965/
SRR1365108	Maine Anjou	South-Central Europe	Bos taurus	PRJNA176557	Lyon, France	369344343	0.9852	13.7416X	Passed	99.999	/	Commercial	Beef	>800	>140	2000-6000	https://en.wikipedia.org/wiki/Maine-Anjou; https://pubmed.ncbi.nlm.nih.gov/40828965/
SRR1365125	Maine Anjou	South-Central Europe	Bos taurus	PRJNA176557	Lyon, France	448519219	0.9235	14.5886X	Passed	99.999	/	Commercial	Beef	>800	>140	2000-6000	https://en.wikipedia.org/wiki/Maine-Anjou; https://pubmed.ncbi.nlm.nih.gov/40828965/
SRR1365127	Maine Anjou	South-Central Europe	Bos taurus	PRJNA176557	Lyon, France	432927244	0.9917	15.2262X	Passed	99.999	/	Commercial	Beef	>800	>140	2000-6000	https://en.wikipedia.org/wiki/Maine-Anjou; https://pubmed.ncbi.nlm.nih.gov/40828965/
SRR1365130	Maine Anjou	South-Central Europe	Bos taurus	PRJNA176557	Lyon, France	462402402	0.9932	16.1067X	Passed	99.999	/	Commercial	Beef	>800	>140	2000-6000	https://en.wikipedia.org/wiki/Maine-Anjou; https://pubmed.ncbi.nlm.nih.gov/40828965/
ERR2561394	Original Braunvieh	South-Central Europe	Bos taurus	PRJEB18113	Swiss Canton of Schwyz in Central Switzerland	347255669	0.999	18.7079X	Passed	99.999	Arid-heat (as control)	Commercial	Dual-purpose	>800	>140	2000-6000	https://en.wikipedia.org/wiki/Original_Braunvieh; https://pubmed.ncbi.nlm.nih.gov/40828965/
ERR2561400	Original Braunvieh	South-Central Europe	Bos taurus	PRJEB18113	Swiss Canton of Schwyz in Central Switzerland	356997938	0.9989	19.2194X	Passed	99.999	Arid-heat (as control)	Commercial	Dual-purpose	>800	>140	2000-6000	https://en.wikipedia.org/wiki/Original_Braunvieh; https://pubmed.ncbi.nlm.nih.gov/40828965/
ERR2561401	Original Braunvieh	South-Central Europe	Bos taurus	PRJEB18113	Swiss Canton of Schwyz in Central Switzerland	356772592	0.999	19.2053X	Passed	99.999	Arid-heat (as control)	Commercial	Dual-purpose	>800	>140	2000-6000	https://en.wikipedia.org/wiki/Original_Braunvieh; https://pubmed.ncbi.nlm.nih.gov/40828965/
ERR2561409	Original Braunvieh	South-Central Europe	Bos taurus	PRJEB18113	Swiss Canton of Schwyz in Central Switzerland	322039403	0.999	17.3372X	Passed	99.999	Arid-heat (as control)	Commercial	Dual-purpose	>800	>140	2000-6000	https://en.wikipedia.org/wiki/Original_Braunvieh; https://pubmed.ncbi.nlm.nih.gov/40828965/
ERR2561410	Original Braunvieh	South-Central Europe	Bos taurus	PRJEB18113	Swiss Canton of Schwyz in Central Switzerland	340618520	0.9992	18.3633X	Passed	99.999	Arid-heat (as control)	Commercial	Dual-purpose	>800	>140	2000-6000	https://en.wikipedia.org/wiki/Original_Braunvieh; https://pubmed.ncbi.nlm.nih.gov/40828965/
ERR2561428	Original Braunvieh	South-Central Europe	Bos taurus	PRJEB18113	Swiss Canton of Schwyz in Central Switzerland	321296170	0.9966	17.2068X	Passed	99.999	Arid-heat (as control)	Commercial	Dual-purpose	>800	>140	2000-6000	https://en.wikipedia.org/wiki/Original_Braunvieh; https://pubmed.ncbi.nlm.nih.gov/40828965/
ERR2985353	Original Braunvieh	South-Central Europe	Bos taurus	PRJEB18113	Swiss Canton of Schwyz in Central Switzerland	305506643	0.9905	10.7469X	Passed	99.999	Arid-heat (as control)	Commercial	Dual-purpose	>800	>140	2000-6000	https://en.wikipedia.org/wiki/Original_Braunvieh; https://pubmed.ncbi.nlm.nih.gov/40828965/
ERR2985354	Original Braunvieh	South-Central Europe	Bos taurus	PRJEB18113	Swiss Canton of Schwyz in Central Switzerland	308782204	0.99	10.5239X	Passed	99.999	Arid-heat (as control)	Commercial	Dual-purpose	>800	>140	2000-6000	https://en.wikipedia.org/wiki/Original_Braunvieh; https://pubmed.ncbi.nlm.nih.gov/40828965/
ERR2985362	Original Braunvieh	South-Central Europe	Bos taurus	PRJEB18113	Swiss Canton of Schwyz in Central Switzerland	305500711	0.9908	10.6606X	Passed	99.999	Arid-heat (as control)	Commercial	Dual-purpose	>800	>140	2000-6000	https://en.wikipedia.org/wiki/Original_Braunvieh; https://pubmed.ncbi.nlm.nih.gov/40828965/
ERR2985375	Original Braunvieh	South-Central Europe	Bos taurus	PRJEB18113	Swiss Canton of Schwyz in Central Switzerland	299998199	0.9872	10.6154X	Passed	99.999	Arid-heat (as control)	Commercial	Dual-purpose	>800	>140	2000-6000	https://en.wikipedia.org/wiki/Original_Braunvieh; https://pubmed.ncbi.nlm.nih.gov/40828965/
ERR2985376	Original Braunvieh	South-Central Europe	Bos taurus	PRJEB18113	Swiss Canton of Schwyz in Central Switzerland	308966910	0.9863	10.9205X	Passed	99.999	Arid-heat (as control)	Commercial	Dual-purpose	>800	>140	2000-6000	https://en.wikipedia.org/wiki/Original_Braunvieh; https://pubmed.ncbi.nlm.nih.gov/40828965/
ERR2985380	Original Braunvieh	South-Central Europe	Bos taurus	PRJEB18113	Swiss Canton of Schwyz in Central Switzerland	338849057	0.992	12.0169X	Passed	99.999	Arid-heat (as control)	Commercial	Dual-purpose	>800	>140	2000-6000	https://en.wikipedia.org/wiki/Original_Braunvieh; https://pubmed.ncbi.nlm.nih.gov/40828965/
ERR2985381	Original Braunvieh	South-Central Europe	Bos taurus	PRJEB18113	Swiss Canton of Schwyz in Central Switzerland	376697442	0.9931	13.3384X	Passed	99.999	Arid-heat (as control)	Commercial	Dual-purpose	>800	>140	2000-6000	https://en.wikipedia.org/wiki/Original_Braunvieh; https://pubmed.ncbi.nlm.nih.gov/40828965/
ERR2985382	Original Braunvieh	South-Central Europe	Bos taurus	PRJEB18113	Swiss Canton of Schwyz in Central Switzerland	340347158	0.9812	11.9379X	Passed	99.999	Arid-heat (as control)	Commercial	Dual-purpose	>800	>140	2000-6000	https://en.wikipedia.org/wiki/Original_Braunvieh; https://pubmed.ncbi.nlm.nih.gov/40828965/
ERR2985435	Original Braunvieh	South-Central Europe	Bos taurus	PRJEB18113	Swiss Canton of Schwyz in Central Switzerland	521426856	0.998	28.1006X	Passed	99.999	Arid-heat (as control)	Commercial	Dual-purpose	>800	>140	2000-6000	https://en.wikipedia.org/wiki/Original_Braunvieh; https://pubmed.ncbi.nlm.nih.gov/40828965/
ERR2985472	Original Braunvieh	South-Central Europe	Bos taurus	PRJEB18113	Swiss Canton of Schwyz in Central Switzerland	674229463	0.9982	36.3483X	Passed	99.999	Arid-heat (as control)	Commercial	Dual-purpose	>800	>140	2000-6000	https://en.wikipedia.org/wiki/Original_Braunvieh; https://pubmed.ncbi.nlm.nih.gov/40828965/
ERR3374912	Original Braunvieh	South-Central Europe	Bos taurus	PRJEB18113	Swiss Canton of Schwyz in Central Switzerland	590061898	0.9986	31.8729X	Passed	99.999	Arid-heat (as control)	Commercial	Dual-purpose	>800	>140	2000-6000	https://en.wikipedia.org/wiki/Original_Braunvieh; https://pubmed.ncbi.nlm.nih.gov/40828965/
ERR3374914	Original Braunvieh	South-Central Europe	Bos taurus	PRJEB18113	Swiss Canton of Schwyz in Central Switzerland	485962700	0.9639	25.3107X	Passed	99.999	Arid-heat (as control)	Commercial	Dual-purpose	>800	>140	2000-6000	https://en.wikipedia.org/wiki/Original_Braunvieh; https://pubmed.ncbi.nlm.nih.gov/40828965/
ERR3890038	Original Braunvieh	South-Central Europe	Bos taurus	PRJEB18113	Swiss Canton of Schwyz in Central Switzerland	435117307	0.9988	23.5281X	Passed	99.999	Arid-heat (as control)	Commercial	Dual-purpose	>800	>140	2000-6000	https://en.wikipedia.org/wiki/Original_Braunvieh; https://pubmed.ncbi.nlm.nih.gov/40828965/
ERR3890039	Original Braunvieh	South-Central Europe	Bos taurus	PRJEB18113	Swiss Canton of Schwyz in Central Switzerland	415662310	0.9382	19.9948X	Passed	98.7443	Arid-heat (as control)	Commercial	Dual-purpose	>800	>140	2000-6000	https://en.wikipedia.org/wiki/Original_Braunvieh; https://pubmed.ncbi.nlm.nih.gov/40828965/
ERR3890043	Original Braunvieh	South-Central Europe	Bos taurus	PRJEB18113	Swiss Canton of Schwyz in Central Switzerland	435732359	0.9986	23.5703X	Passed	99.999	Arid-heat (as control)	Commercial	Dual-purpose	>800	>140	2000-6000	https://en.wikipedia.org/wiki/Original_Braunvieh; https://pubmed.ncbi.nlm.nih.gov/40828965/
ERR5711630	Original Braunvieh	South-Central Europe	Bos taurus	PRJEB18113	Swiss Canton of Schwyz in Central Switzerland	436186965	0.9984	23.2071X	Passed	99.999	Arid-heat (as control)	Commercial	Dual-purpose	>800	>140	2000-6000	https://en.wikipedia.org/wiki/Original_Braunvieh; https://pubmed.ncbi.nlm.nih.gov/40828965/
ERR5711691	Original Braunvieh	South-Central Europe	Bos taurus	PRJEB18113	Swiss Canton of Schwyz in Central Switzerland	415739622	0.9964	22.0241X	Passed	99.999	Arid-heat (as control)	Commercial	Dual-purpose	>800	>140	2000-6000	https://en.wikipedia.org/wiki/Original_Braunvieh; https://pubmed.ncbi.nlm.nih.gov/40828965/
ERR7531184	Original Braunvieh	South-Central Europe	Bos taurus	PRJEB18113	Swiss Canton of Schwyz in Central Switzerland	347358498	0.9984	18.5955X	Passed	99.999	Arid-heat (as control)	Commercial	Dual-purpose	>800	>140	2000-6000	https://en.wikipedia.org/wiki/Original_Braunvieh; https://pubmed.ncbi.nlm.nih.gov/40828965/
ERR7531211	Original Braunvieh	South-Central Europe	Bos taurus	PRJEB18113	Swiss Canton of Schwyz in Central Switzerland	376908702	0.975	19.616X	Passed	99.999	Arid-heat (as control)	Commercial	Dual-purpose	>800	>140	2000-6000	https://en.wikipedia.org/wiki/Original_Braunvieh; https://pubmed.ncbi.nlm.nih.gov/40828965/
ERR2561390	Original Braunvieh	South-Central Europe	Bos taurus	PRJEB18113	Swiss Canton of Schwyz in Central Switzerland	330552816	0.9989	17.8043X	Excluded (PI-HAT ≥ 0.25)	/	/	Commercial	Dual-purpose	>800	>140	2000-6000	https://en.wikipedia.org/wiki/Original_Braunvieh; https://pubmed.ncbi.nlm.nih.gov/40828965/
ERR2985423	Original Braunvieh	South-Central Europe	Bos taurus	PRJEB18113	Swiss Canton of Schwyz in Central Switzerland	537985367	0.9981	28.9755X	Excluded (PI-HAT ≥ 0.25)	/	/	Commercial	Dual-purpose	>800	>140	2000-6000	https://en.wikipedia.org/wiki/Original_Braunvieh; https://pubmed.ncbi.nlm.nih.gov/40828965/
ERR2985428	Original Braunvieh	South-Central Europe	Bos taurus	PRJEB18113	Swiss Canton of Schwyz in Central Switzerland	436091754	0.998	23.4871X	Excluded (PI-HAT ≥ 0.25)	/	/	Commercial	Dual-purpose	>800	>140	2000-6000	https://en.wikipedia.org/wiki/Original_Braunvieh; https://pubmed.ncbi.nlm.nih.gov/40828965/
ERR2985433	Original Braunvieh	South-Central Europe	Bos taurus	PRJEB18113	Swiss Canton of Schwyz in Central Switzerland	423929842	0.997	22.8627X	Excluded (PI-HAT ≥ 0.25)	/	/	Commercial	Dual-purpose	>800	>140	2000-6000	https://en.wikipedia.org/wiki/Original_Braunvieh; https://pubmed.ncbi.nlm.nih.gov/40828965/
ERR2985434	Original Braunvieh	South-Central Europe	Bos taurus	PRJEB18113	Swiss Canton of Schwyz in Central Switzerland	495089413	0.9979	26.6704X	Excluded (PI-HAT ≥ 0.25)	/	/	Commercial	Dual-purpose	>800	>140	2000-6000	https://en.wikipedia.org/wiki/Original_Braunvieh; https://pubmed.ncbi.nlm.nih.gov/40828965/
SRR1525596	Piedmontese	South-Central Europe	Bos taurus	PRJNA256210	Piedmontese, Italy	207174409	0.9967	6.9381X	Passed	99.999	Growth	Commercial	Beef	400-800	120-140	2000-6000	https://en.wikipedia.org/wiki/Piedmontese_cattle; https://pubmed.ncbi.nlm.nih.gov/40828965/
SRR1525599	Piedmontese	South-Central Europe	Bos taurus	PRJNA256210	Piedmontese, Italy	166161024	0.9983	5.824X	Passed	99.999	Growth	Commercial	Beef	400-800	120-140	2000-6000	https://en.wikipedia.org/wiki/Piedmontese_cattle; https://pubmed.ncbi.nlm.nih.gov/40828965/
SRR1525603	Piedmontese	South-Central Europe	Bos taurus	PRJNA256210	Piedmontese, Italy	198339945	0.9961	6.6545X	Passed	99.999	Growth	Commercial	Beef	400-800	120-140	2000-6000	https://en.wikipedia.org/wiki/Piedmontese_cattle; https://pubmed.ncbi.nlm.nih.gov/40828965/
SRR1525604	Piedmontese	South-Central Europe	Bos taurus	PRJNA256210	Piedmontese, Italy	176325835	0.9968	6.104X	Passed	99.999	Growth	Commercial	Beef	400-800	120-140	2000-6000	https://en.wikipedia.org/wiki/Piedmontese_cattle; https://pubmed.ncbi.nlm.nih.gov/40828965/
SRR1525606	Piedmontese	South-Central Europe	Bos taurus	PRJNA256210	Piedmontese, Italy	211543179	0.9968	7.0974X	Passed	99.9576	Growth	Commercial	Beef	400-800	120-140	2000-6000	https://en.wikipedia.org/wiki/Piedmontese_cattle; https://pubmed.ncbi.nlm.nih.gov/40828965/
SAMN01915345	Piedmontese	South-Central Europe	Bos taurus	PRJNA176557	Piedmontese, Italy	215133651	0.9967	7.4244X	Passed	99.999	Growth	Commercial	Beef	400-800	120-140	2000-6000	https://en.wikipedia.org/wiki/Piedmontese_cattle; https://pubmed.ncbi.nlm.nih.gov/40828965/
SAMN01915349	Piedmontese	South-Central Europe	Bos taurus	PRJNA176557	Piedmontese, Italy	230403333	0.992	7.7215X	Passed	99.999	Growth	Commercial	Beef	400-800	120-140	2000-6000	https://en.wikipedia.org/wiki/Piedmontese_cattle; https://pubmed.ncbi.nlm.nih.gov/40828965/
SRR4280193	Simmental	South-Central Europe	Bos taurus	PRJNA343262	Geneve, Switzerland	271558942	0.9888	10.0517X	Passed	99.999	Growth	Commercial	Dual-purpose	>800	>140	2000-6000	https://en.wikipedia.org/wiki/Simmental_cattle; https://pubmed.ncbi.nlm.nih.gov/40828965/
SRR4280199	Simmental	South-Central Europe	Bos taurus	PRJNA343262	Geneve, Switzerland	304859224	0.9881	11.2794X	Passed	99.999	Growth	Commercial	Dual-purpose	>800	>140	2000-6000	https://en.wikipedia.org/wiki/Simmental_cattle; https://pubmed.ncbi.nlm.nih.gov/40828965/
SRR4280212	Simmental	South-Central Europe	Bos taurus	PRJNA343262	Geneve, Switzerland	328168370	0.9687	11.9177X	Passed	99.999	Growth	Commercial	Dual-purpose	>800	>140	2000-6000	https://en.wikipedia.org/wiki/Simmental_cattle; https://pubmed.ncbi.nlm.nih.gov/40828965/
SRR8588074	Simmental	South-Central Europe	Bos taurus	PRJNA343262	Geneve, Switzerland	273845690	0.9857	10.1165X	Passed	99.999	Growth	Commercial	Dual-purpose	>800	>140	2000-6000	https://en.wikipedia.org/wiki/Simmental_cattle; https://pubmed.ncbi.nlm.nih.gov/40828965/
SAMN05788546	Simmental	South-Central Europe	Bos taurus	PRJNA343262	Geneve, Switzerland	629503583	0.977	21.1271X	Excluded (PI-HAT ≥ 0.25)	/	/	Commercial	Dual-purpose	>800	>140	2000-6000	https://en.wikipedia.org/wiki/Simmental_cattle; https://pubmed.ncbi.nlm.nih.gov/40828965/
SAMN10940560	Simmental	South-Central Europe	Bos taurus	PRJNA343262	Geneve, Switzerland	601200154	0.9958	20.5788X	Excluded (PI-HAT ≥ 0.25)	/	/	Commercial	Dual-purpose	>800	>140	2000-6000	https://en.wikipedia.org/wiki/Simmental_cattle; https://pubmed.ncbi.nlm.nih.gov/40828965/
SRR8588188	Simmental	South-Central Europe	Bos taurus	PRJNA343262	Geneve, Switzerland	320822529	0.9685	11.6515X	Excluded (PI-HAT ≥ 0.25)	/	/	Commercial	Dual-purpose	>800	>140	2000-6000	https://en.wikipedia.org/wiki/Simmental_cattle; https://pubmed.ncbi.nlm.nih.gov/40828965/
SRR1525617	Simmental	South-Central Europe	Bos taurus	PRJNA256210	Geneve, Switzerland	354436564	0.9946	11.9769X	Passed	99.826	Growth	Commercial	Dual-purpose	>800	>140	2000-6000	https://en.wikipedia.org/wiki/Simmental_cattle; https://pubmed.ncbi.nlm.nih.gov/40828965/
SRR1525619	Simmental	South-Central Europe	Bos taurus	PRJNA256210	Geneve, Switzerland	322111524	0.9918	11.0807X	Passed	99.999	Growth	Commercial	Dual-purpose	>800	>140	2000-6000	https://en.wikipedia.org/wiki/Simmental_cattle; https://pubmed.ncbi.nlm.nih.gov/40828965/
SRR1525620	Simmental	South-Central Europe	Bos taurus	PRJNA256210	Geneve, Switzerland	377371298	0.9931	12.9374X	Passed	99.999	Growth	Commercial	Dual-purpose	>800	>140	2000-6000	https://en.wikipedia.org/wiki/Simmental_cattle; https://pubmed.ncbi.nlm.nih.gov/40828965/
SRR1525621	Simmental	South-Central Europe	Bos taurus	PRJNA256210	Geneve, Switzerland	321936846	0.9906	11.1448X	Passed	99.999	Growth	Commercial	Dual-purpose	>800	>140	2000-6000	https://en.wikipedia.org/wiki/Simmental_cattle; https://pubmed.ncbi.nlm.nih.gov/40828965/
SRR1525622	Simmental	South-Central Europe	Bos taurus	PRJNA256210	Geneve, Switzerland	335217496	0.992	11.551X	Passed	99.999	Growth	Commercial	Dual-purpose	>800	>140	2000-6000	https://en.wikipedia.org/wiki/Simmental_cattle; https://pubmed.ncbi.nlm.nih.gov/40828965/
SRR1525623	Simmental	South-Central Europe	Bos taurus	PRJNA256210	Geneve, Switzerland	326778165	0.9928	11.2473X	Passed	99.999	Growth	Commercial	Dual-purpose	>800	>140	2000-6000	https://en.wikipedia.org/wiki/Simmental_cattle; https://pubmed.ncbi.nlm.nih.gov/40828965/
SRR1525624	Simmental	South-Central Europe	Bos taurus	PRJNA256210	Geneve, Switzerland	331783861	0.9986	11.7865X	Passed	99.999	Growth	Commercial	Dual-purpose	>800	>140	2000-6000	https://en.wikipedia.org/wiki/Simmental_cattle; https://pubmed.ncbi.nlm.nih.gov/40828965/
SRR1525625	Simmental	South-Central Europe	Bos taurus	PRJNA256210	Geneve, Switzerland	308648738	0.9892	10.6939X	Passed	99.999	Growth	Commercial	Dual-purpose	>800	>140	2000-6000	https://en.wikipedia.org/wiki/Simmental_cattle; https://pubmed.ncbi.nlm.nih.gov/40828965/
SRR1525626	Simmental	South-Central Europe	Bos taurus	PRJNA256210	Geneve, Switzerland	344064295	0.9897	12.0231X	Passed	99.999	Growth	Commercial	Dual-purpose	>800	>140	2000-6000	https://en.wikipedia.org/wiki/Simmental_cattle; https://pubmed.ncbi.nlm.nih.gov/40828965/
SRR1525627	Simmental	South-Central Europe	Bos taurus	PRJNA256210	Geneve, Switzerland	308499819	0.9929	10.5974X	Passed	99.999	Growth	Commercial	Dual-purpose	>800	>140	2000-6000	https://en.wikipedia.org/wiki/Simmental_cattle; https://pubmed.ncbi.nlm.nih.gov/40828965/
SRR1525700	Simmental	South-Central Europe	Bos taurus	PRJNA256210	Geneve, Switzerland	365816765	0.9926	12.5916X	Passed	99.999	Growth	Commercial	Dual-purpose	>800	>140	2000-6000	https://en.wikipedia.org/wiki/Simmental_cattle; https://pubmed.ncbi.nlm.nih.gov/40828965/
SRR1525701	Simmental	South-Central Europe	Bos taurus	PRJNA256210	Geneve, Switzerland	372472208	0.9902	12.4156X	Passed	99.999	Growth	Commercial	Dual-purpose	>800	>140	2000-6000	https://en.wikipedia.org/wiki/Simmental_cattle; https://pubmed.ncbi.nlm.nih.gov/40828965/
SRR1525702	Simmental	South-Central Europe	Bos taurus	PRJNA256210	Geneve, Switzerland	390790813	0.9935	13.5684X	Passed	99.999	Growth	Commercial	Dual-purpose	>800	>140	2000-6000	https://en.wikipedia.org/wiki/Simmental_cattle; https://pubmed.ncbi.nlm.nih.gov/40828965/
SRR1525703	Simmental	South-Central Europe	Bos taurus	PRJNA256210	Geneve, Switzerland	468232383	0.9427	15.1731X	Passed	99.5237	Growth	Commercial	Dual-purpose	>800	>140	2000-6000	https://en.wikipedia.org/wiki/Simmental_cattle; https://pubmed.ncbi.nlm.nih.gov/40828965/
SRR1525704	Simmental	South-Central Europe	Bos taurus	PRJNA256210	Geneve, Switzerland	320415714	0.9904	11.0855X	Passed	99.999	Growth	Commercial	Dual-purpose	>800	>140	2000-6000	https://en.wikipedia.org/wiki/Simmental_cattle; https://pubmed.ncbi.nlm.nih.gov/40828965/
SRR1525706	Simmental	South-Central Europe	Bos taurus	PRJNA256210	Geneve, Switzerland	371732828	0.9934	12.7744X	Passed	99.999	Growth	Commercial	Dual-purpose	>800	>140	2000-6000	https://en.wikipedia.org/wiki/Simmental_cattle; https://pubmed.ncbi.nlm.nih.gov/40828965/
SRR1525707	Simmental	South-Central Europe	Bos taurus	PRJNA256210	Geneve, Switzerland	318683773	0.9915	11.0234X	Passed	99.999	Growth	Commercial	Dual-purpose	>800	>140	2000-6000	https://en.wikipedia.org/wiki/Simmental_cattle; https://pubmed.ncbi.nlm.nih.gov/40828965/
SRR1525708	Simmental	South-Central Europe	Bos taurus	PRJNA256210	Geneve, Switzerland	370345545	0.9926	12.8837X	Passed	99.999	Growth	Commercial	Dual-purpose	>800	>140	2000-6000	https://en.wikipedia.org/wiki/Simmental_cattle; https://pubmed.ncbi.nlm.nih.gov/40828965/
SRR1525711	Simmental	South-Central Europe	Bos taurus	PRJNA256210	Geneve, Switzerland	310759470	0.9922	10.604X	Passed	99.999	Growth	Commercial	Dual-purpose	>800	>140	2000-6000	https://en.wikipedia.org/wiki/Simmental_cattle; https://pubmed.ncbi.nlm.nih.gov/40828965/
SRR1525712	Simmental	South-Central Europe	Bos taurus	PRJNA256210	Geneve, Switzerland	313275848	0.9928	10.7533X	Passed	99.999	Growth	Commercial	Dual-purpose	>800	>140	2000-6000	https://en.wikipedia.org/wiki/Simmental_cattle; https://pubmed.ncbi.nlm.nih.gov/40828965/
SRR1525714	Simmental	South-Central Europe	Bos taurus	PRJNA256210	Geneve, Switzerland	322628204	0.9803	10.9957X	Passed	99.999	Growth	Commercial	Dual-purpose	>800	>140	2000-6000	https://en.wikipedia.org/wiki/Simmental_cattle; https://pubmed.ncbi.nlm.nih.gov/40828965/
SRR1525716	Simmental	South-Central Europe	Bos taurus	PRJNA256210	Geneve, Switzerland	371281002	0.9927	12.7675X	Passed	99.999	Growth	Commercial	Dual-purpose	>800	>140	2000-6000	https://en.wikipedia.org/wiki/Simmental_cattle; https://pubmed.ncbi.nlm.nih.gov/40828965/
SRR1525717	Simmental	South-Central Europe	Bos taurus	PRJNA256210	Geneve, Switzerland	368402408	0.982	12.5672X	Passed	99.999	Growth	Commercial	Dual-purpose	>800	>140	2000-6000	https://en.wikipedia.org/wiki/Simmental_cattle; https://pubmed.ncbi.nlm.nih.gov/40828965/
SRR1525618	Simmental	South-Central Europe	Bos taurus	PRJNA256210	Geneve, Switzerland	348120730	0.9907	12.0314X	Excluded (PI-HAT ≥ 0.25)	/	/	Commercial	Dual-purpose	>800	>140	2000-6000	https://en.wikipedia.org/wiki/Simmental_cattle; https://pubmed.ncbi.nlm.nih.gov/40828965/
SRR1525705	Simmental	South-Central Europe	Bos taurus	PRJNA256210	Geneve, Switzerland	396362476	0.9893	13.682X	Excluded (PI-HAT ≥ 0.25)	/	/	Commercial	Dual-purpose	>800	>140	2000-6000	https://en.wikipedia.org/wiki/Simmental_cattle; https://pubmed.ncbi.nlm.nih.gov/40828965/
SRR1525709	Simmental	South-Central Europe	Bos taurus	PRJNA256210	Geneve, Switzerland	371353758	0.9932	12.6556X	Excluded (PI-HAT ≥ 0.25)	/	/	Commercial	Dual-purpose	>800	>140	2000-6000	https://en.wikipedia.org/wiki/Simmental_cattle; https://pubmed.ncbi.nlm.nih.gov/40828965/
SRR1525713	Simmental	South-Central Europe	Bos taurus	PRJNA256210	Geneve, Switzerland	321662764	0.9908	11.125X	Excluded (PI-HAT ≥ 0.25)	/	/	Commercial	Dual-purpose	>800	>140	2000-6000	https://en.wikipedia.org/wiki/Simmental_cattle; https://pubmed.ncbi.nlm.nih.gov/40828965/
SRR1525715	Simmental	South-Central Europe	Bos taurus	PRJNA256210	Geneve, Switzerland	382036283	0.9928	13.2233X	Excluded (PI-HAT ≥ 0.25)	/	/	Commercial	Dual-purpose	>800	>140	2000-6000	https://en.wikipedia.org/wiki/Simmental_cattle; https://pubmed.ncbi.nlm.nih.gov/40828965/
SRR7976539	Simmental	South-Central Europe	Bos taurus	PRJNA176557	Geneve, Switzerland	358172038	0.9838	12.5386X	Passed	99.999	Growth	Commercial	Dual-purpose	>800	>140	2000-6000	https://en.wikipedia.org/wiki/Simmental_cattle; https://pubmed.ncbi.nlm.nih.gov/40828965/
SRR7976618	Simmental	South-Central Europe	Bos taurus	PRJNA176557	Geneve, Switzerland	322061788	0.9829	11.3201X	Passed	99.999	Growth	Commercial	Dual-purpose	>800	>140	2000-6000	https://en.wikipedia.org/wiki/Simmental_cattle; https://pubmed.ncbi.nlm.nih.gov/40828965/
ERR2985475	Tyrolean Grey	South-Central Europe	Bos taurus	PRJEB18113	Tyrol, Austria (Tyrol in Austria and South Tyrol in Italy)	444125508	0.9985	24.0143X	Passed	99.999	/	Commercial	Dual-purpose	400-800	120-140	2000-6000	https://en.wikipedia.org/wiki/Tyrol_Grey; https://pubmed.ncbi.nlm.nih.gov/40828965/
ERR3278207	Tyrolean Grey	South-Central Europe	Bos taurus	PRJEB18113	Tyrol, Austria (Tyrol in Austria and South Tyrol in Italy)	349789260	0.9983	18.9283X	Passed	99.999	/	Commercial	Dual-purpose	400-800	120-140	2000-6000	https://en.wikipedia.org/wiki/Tyrol_Grey; https://pubmed.ncbi.nlm.nih.gov/40828965/
ERR3278208	Tyrolean Grey	South-Central Europe	Bos taurus	PRJEB18113	Tyrol, Austria (Tyrol in Austria and South Tyrol in Italy)	474780298	0.998	25.6697X	Passed	99.999	/	Commercial	Dual-purpose	400-800	120-140	2000-6000	https://en.wikipedia.org/wiki/Tyrol_Grey; https://pubmed.ncbi.nlm.nih.gov/40828965/
ERR3278209	Tyrolean Grey	South-Central Europe	Bos taurus	PRJEB18113	Tyrol, Austria (Tyrol in Austria and South Tyrol in Italy)	360412723	0.9981	19.4926X	Passed	99.999	/	Commercial	Dual-purpose	400-800	120-140	2000-6000	https://en.wikipedia.org/wiki/Tyrol_Grey; https://pubmed.ncbi.nlm.nih.gov/40828965/
ERR3278211	Tyrolean Grey	South-Central Europe	Bos taurus	PRJEB18113	Tyrol, Austria (Tyrol in Austria and South Tyrol in Italy)	351611097	0.9981	19.0068X	Passed	99.999	/	Commercial	Dual-purpose	400-800	120-140	2000-6000	https://en.wikipedia.org/wiki/Tyrol_Grey; https://pubmed.ncbi.nlm.nih.gov/40828965/
ERR3278212	Tyrolean Grey	South-Central Europe	Bos taurus	PRJEB18113	Tyrol, Austria (Tyrol in Austria and South Tyrol in Italy)	453902156	0.9984	24.5393X	Passed	99.999	/	Commercial	Dual-purpose	400-800	120-140	2000-6000	https://en.wikipedia.org/wiki/Tyrol_Grey; https://pubmed.ncbi.nlm.nih.gov/40828965/
ERR3278213	Tyrolean Grey	South-Central Europe	Bos taurus	PRJEB18113	Tyrol, Austria (Tyrol in Austria and South Tyrol in Italy)	294602175	0.9985	15.9274X	Passed	99.999	/	Commercial	Dual-purpose	400-800	120-140	2000-6000	https://en.wikipedia.org/wiki/Tyrol_Grey; https://pubmed.ncbi.nlm.nih.gov/40828965/
ERR3278214	Tyrolean Grey	South-Central Europe	Bos taurus	PRJEB18113	Tyrol, Austria (Tyrol in Austria and South Tyrol in Italy)	351215613	0.9988	19.0105X	Passed	99.999	/	Commercial	Dual-purpose	400-800	120-140	2000-6000	https://en.wikipedia.org/wiki/Tyrol_Grey; https://pubmed.ncbi.nlm.nih.gov/40828965/
ERR3278215	Tyrolean Grey	South-Central Europe	Bos taurus	PRJEB18113	Tyrol, Austria (Tyrol in Austria and South Tyrol in Italy)	424663824	0.9933	22.841X	Passed	99.999	/	Commercial	Dual-purpose	400-800	120-140	2000-6000	https://en.wikipedia.org/wiki/Tyrol_Grey; https://pubmed.ncbi.nlm.nih.gov/40828965/
ERR3374920	Tyrolean Grey	South-Central Europe	Bos taurus	PRJEB18113	Tyrol, Austria (Tyrol in Austria and South Tyrol in Italy)	347156049	0.9989	18.8012X	Passed	99.999	/	Commercial	Dual-purpose	400-800	120-140	2000-6000	https://en.wikipedia.org/wiki/Tyrol_Grey; https://pubmed.ncbi.nlm.nih.gov/40828965/
ERR3374921	Tyrolean Grey	South-Central Europe	Bos taurus	PRJEB18113	Tyrol, Austria (Tyrol in Austria and South Tyrol in Italy)	320874301	0.9983	17.3492X	Passed	99.999	/	Commercial	Dual-purpose	400-800	120-140	2000-6000	https://en.wikipedia.org/wiki/Tyrol_Grey; https://pubmed.ncbi.nlm.nih.gov/40828965/
ERR3376618	Tyrolean Grey	South-Central Europe	Bos taurus	PRJEB18113	Tyrol, Austria (Tyrol in Austria and South Tyrol in Italy)	320972123	0.9987	17.3745X	Passed	99.999	/	Commercial	Dual-purpose	400-800	120-140	2000-6000	https://en.wikipedia.org/wiki/Tyrol_Grey; https://pubmed.ncbi.nlm.nih.gov/40828965/
ERR4291965	Tyrolean Grey	South-Central Europe	Bos taurus	PRJEB18113	Tyrol, Austria (Tyrol in Austria and South Tyrol in Italy)	333580377	0.9987	18.0389X	Passed	99.999	/	Commercial	Dual-purpose	400-800	120-140	2000-6000	https://en.wikipedia.org/wiki/Tyrol_Grey; https://pubmed.ncbi.nlm.nih.gov/40828965/
ERR4291968	Tyrolean Grey	South-Central Europe	Bos taurus	PRJEB18113	Tyrol, Austria (Tyrol in Austria and South Tyrol in Italy)	355472227	0.9987	19.2211X	Passed	99.999	/	Commercial	Dual-purpose	400-800	120-140	2000-6000	https://en.wikipedia.org/wiki/Tyrol_Grey; https://pubmed.ncbi.nlm.nih.gov/40828965/
ERR4291969	Tyrolean Grey	South-Central Europe	Bos taurus	PRJEB18113	Tyrol, Austria (Tyrol in Austria and South Tyrol in Italy)	289713156	0.9955	15.6237X	Passed	99.999	/	Commercial	Dual-purpose	400-800	120-140	2000-6000	https://en.wikipedia.org/wiki/Tyrol_Grey; https://pubmed.ncbi.nlm.nih.gov/40828965/
ERR2985473	Tyrolean Grey	South-Central Europe	Bos taurus	PRJEB18113	Tyrol, Austria (Tyrol in Austria and South Tyrol in Italy)	467442632	0.9979	25.2604X	Excluded (PI-HAT ≥ 0.25)	/	/	Commercial	Dual-purpose	400-800	120-140	2000-6000	https://en.wikipedia.org/wiki/Tyrol_Grey; https://pubmed.ncbi.nlm.nih.gov/40828965/
ERR2985474	Tyrolean Grey	South-Central Europe	Bos taurus	PRJEB18113	Tyrol, Austria (Tyrol in Austria and South Tyrol in Italy)	460352233	0.9982	24.877X	Excluded (PI-HAT ≥ 0.25)	/	/	Commercial	Dual-purpose	400-800	120-140	2000-6000	https://en.wikipedia.org/wiki/Tyrol_Grey; https://pubmed.ncbi.nlm.nih.gov/40828965/
ERR3278210	Tyrolean Grey	South-Central Europe	Bos taurus	PRJEB18113	Tyrol, Austria (Tyrol in Austria and South Tyrol in Italy)	437490363	0.9981	23.645X	Excluded (PI-HAT ≥ 0.25)	/	/	Commercial	Dual-purpose	400-800	120-140	2000-6000	https://en.wikipedia.org/wiki/Tyrol_Grey; https://pubmed.ncbi.nlm.nih.gov/40828965/
ERR4291964	Tyrolean Grey	South-Central Europe	Bos taurus	PRJEB18113	Tyrol, Austria (Tyrol in Austria and South Tyrol in Italy)	345869453	0.9989	18.7209X	Excluded (PI-HAT ≥ 0.25)	/	/	Commercial	Dual-purpose	400-800	120-140	2000-6000	https://en.wikipedia.org/wiki/Tyrol_Grey; https://pubmed.ncbi.nlm.nih.gov/40828965/
ERR4291966	Tyrolean Grey	South-Central Europe	Bos taurus	PRJEB18113	Tyrol, Austria (Tyrol in Austria and South Tyrol in Italy)	302612239	0.9986	16.3632X	Excluded (PI-HAT ≥ 0.25)	/	/	Commercial	Dual-purpose	400-800	120-140	2000-6000	https://en.wikipedia.org/wiki/Tyrol_Grey; https://pubmed.ncbi.nlm.nih.gov/40828965/
ERR4291967	Tyrolean Grey	South-Central Europe	Bos taurus	PRJEB18113	Tyrol, Austria (Tyrol in Austria and South Tyrol in Italy)	466198499	0.9987	25.2124X	Excluded (PI-HAT ≥ 0.25)	/	/	Commercial	Dual-purpose	400-800	120-140	2000-6000	https://en.wikipedia.org/wiki/Tyrol_Grey; https://pubmed.ncbi.nlm.nih.gov/40828965/
SRR17318630	Dabieshan	South-Central China	Bos indicus × Bos taurus	PRJNA786777	Taihu, Anhui, China	242184032	0.9969	12.8555X	Passed	23.5174	Growth (as control)	Indigenous	/	<400	<120	<2000	https://zypc.nahs.org.cn/pzml/detail.html?articleId=2341&showButton=true; https://pubmed.ncbi.nlm.nih.gov/40828965/
SRR6234764	Dabieshan	South-Central China	Bos indicus × Bos taurus	PRJNA396672	Taihu, Anhui, China	330991438	0.9901	11.3579X	Passed	13.338	Growth (as control)	Indigenous	/	<400	<120	<2000	https://zypc.nahs.org.cn/pzml/detail.html?articleId=2341&showButton=true; https://pubmed.ncbi.nlm.nih.gov/40828965/
SRR6234765	Dabieshan	South-Central China	Bos indicus × Bos taurus	PRJNA396672	Taihu, Anhui, China	328202844	0.9941	11.2752X	Passed	14.1253	Growth (as control)	Indigenous	/	<400	<120	<2000	https://zypc.nahs.org.cn/pzml/detail.html?articleId=2341&showButton=true; https://pubmed.ncbi.nlm.nih.gov/40828965/
SRR5507193	Dabieshan	South-Central China	Bos indicus × Bos taurus	PRJNA379859	Taihu, Anhui, China	160902194	0.9806	7.8305X	Passed	12.7159	Growth (as control)	Indigenous	/	<400	<120	<2000	https://zypc.nahs.org.cn/pzml/detail.html?articleId=2341&showButton=true; https://pubmed.ncbi.nlm.nih.gov/40828965/
SRR5507194	Dabieshan	South-Central China	Bos indicus × Bos taurus	PRJNA379859	Taihu, Anhui, China	182929721	0.9967	9.4765X	Passed	13.7293	Growth (as control)	Indigenous	/	<400	<120	<2000	https://zypc.nahs.org.cn/pzml/detail.html?articleId=2341&showButton=true; https://pubmed.ncbi.nlm.nih.gov/40828965/
SRR15887025	Enshi	South-Central China	Bos indicus × Bos taurus	PRJNA762638	Enshi, Hubei, China	161880036	0.9831	8.4321X	Passed	25.3013	Growth (as control); Humid-heat	Indigenous	/	NA	NA	NA	NA
SRR15887026	Enshi	South-Central China	Bos indicus × Bos taurus	PRJNA762638	Enshi, Hubei, China	159093830	0.9857	8.3223X	Passed	24.2709	Growth (as control); Humid-heat	Indigenous	/	NA	NA	NA	NA
SRR15887027	Enshi	South-Central China	Bos indicus × Bos taurus	PRJNA762638	Enshi, Hubei, China	201575342	0.9979	10.7318X	Passed	25.8118	Growth (as control); Humid-heat	Indigenous	/	NA	NA	NA	NA
SRR15887028	Enshi	South-Central China	Bos indicus × Bos taurus	PRJNA762638	Enshi, Hubei, China	190853501	0.9922	10.1074X	Passed	23.9234	Growth (as control); Humid-heat	Indigenous	/	NA	NA	NA	NA
SRR15887029	Enshi	South-Central China	Bos indicus × Bos taurus	PRJNA762638	Enshi, Hubei, China	193752133	0.9938	10.2704X	Passed	25.8007	Growth (as control); Humid-heat	Indigenous	/	NA	NA	NA	NA
SRR15887030	Enshi	South-Central China	Bos indicus × Bos taurus	PRJNA762638	Enshi, Hubei, China	206235330	0.9807	10.756X	Passed	19.3091	Growth (as control); Humid-heat	Indigenous	/	NA	NA	NA	NA
SRR15887031	Enshi	South-Central China	Bos indicus × Bos taurus	PRJNA762638	Enshi, Hubei, China	159097177	0.9863	8.3481X	Passed	26.8477	Growth (as control); Humid-heat	Indigenous	/	NA	NA	NA	NA
SRR15887032	Enshi	South-Central China	Bos indicus × Bos taurus	PRJNA762638	Enshi, Hubei, China	190894258	0.9795	9.925X	Passed	38.2453	Growth (as control); Humid-heat	Indigenous	/	NA	NA	NA	NA
SRR15887033	Enshi	South-Central China	Bos indicus × Bos taurus	PRJNA762638	Enshi, Hubei, China	186831733	0.9954	9.9174X	Passed	44.9278	Growth (as control); Humid-heat	Indigenous	/	NA	NA	NA	NA
SRR15887034	Enshi	South-Central China	Bos indicus × Bos taurus	PRJNA762638	Enshi, Hubei, China	195578551	0.9932	10.3412X	Passed	27.7696	Growth (as control); Humid-heat	Indigenous	/	NA	NA	NA	NA
SRR17318620	Yiling	South-Central China	Bos indicus × Bos taurus	PRJNA786777	Yichang, Hubei, China	245928762	0.9986	13.0824X	Passed	12.342	Growth (as control); Humid-heat	Indigenous	/	<400	85-130	<2000	https://zypc.nahs.org.cn/pzml/detail.html?articleId=2832&showButton=true
SRR13114491	Yiling	South-Central China	Bos indicus × Bos taurus	PRJNA658826	Yichang, Hubei, China	279698308	0.9961	14.9069X	Passed	13.6913	Growth (as control); Humid-heat	Indigenous	/	<400	85-130	<2000	https://zypc.nahs.org.cn/pzml/detail.html?articleId=2832&showButton=true
SRR13114490	Yiling	South-Central China	Bos indicus × Bos taurus	PRJNA658825	Yichang, Hubei, China	248318067	0.9976	12.518X	Passed	12.34	Growth (as control); Humid-heat	Indigenous	/	<400	85-130	<2000	https://zypc.nahs.org.cn/pzml/detail.html?articleId=2832&showButton=true
SRR13114482	Yiling	South-Central China	Bos indicus × Bos taurus	PRJNA658823	Yichang, Hubei, China	267776966	0.9964	14.2715X	Passed	10.0998	Growth (as control); Humid-heat	Indigenous	/	<400	85-130	<2000	https://zypc.nahs.org.cn/pzml/detail.html?articleId=2832&showButton=true
SRR13114485	Yiling	South-Central China	Bos indicus × Bos taurus	PRJNA658796	Yichang, Hubei, China	248637867	0.9961	13.2484X	Passed	12.1891	Growth (as control); Humid-heat	Indigenous	/	<400	85-130	<2000	https://zypc.nahs.org.cn/pzml/detail.html?articleId=2832&showButton=true
SRR13114489	Yiling	South-Central China	Bos indicus × Bos taurus	PRJNA658790	Yichang, Hubei, China	238301738	0.9969	12.5573X	Passed	13.2196	Growth (as control); Humid-heat	Indigenous	/	<400	85-130	<2000	https://zypc.nahs.org.cn/pzml/detail.html?articleId=2832&showButton=true
SRR13114488	Yiling	South-Central China	Bos indicus × Bos taurus	PRJNA658789	Yichang, Hubei, China	209821758	0.9972	11.2148X	Passed	12.5347	Growth (as control); Humid-heat	Indigenous	/	<400	85-130	<2000	https://zypc.nahs.org.cn/pzml/detail.html?articleId=2832&showButton=true
SRR5507283	Guangfeng	South China	Bos indicus	PRJNA379859	Guangfeng, Shangrao, Jiangxi, China	219665237	0.9976	11.4534X	Passed	3.3161	Humid-heat	Indigenous	/	<400	<120	<2000	https://zypc.nahs.org.cn/pzml/detail.html?articleId=2356&showButton=true; https://pubmed.ncbi.nlm.nih.gov/40828965/
SRR5507284	Guangfeng	South China	Bos indicus	PRJNA379859	Guangfeng, Shangrao, Jiangxi, China	179175674	0.9971	9.3052X	Passed	4.2932	Humid-heat	Indigenous	/	<400	<120	<2000	https://zypc.nahs.org.cn/pzml/detail.html?articleId=2356&showButton=true; https://pubmed.ncbi.nlm.nih.gov/40828965/
SRR5507285	Guangfeng	South China	Bos indicus	PRJNA379859	Guangfeng, Shangrao, Jiangxi, China	195636621	0.9978	10.1448X	Passed	3.8426	Humid-heat	Indigenous	/	<400	<120	<2000	https://zypc.nahs.org.cn/pzml/detail.html?articleId=2356&showButton=true; https://pubmed.ncbi.nlm.nih.gov/40828965/
SRR5507286	Guangfeng	South China	Bos indicus	PRJNA379859	Guangfeng, Shangrao, Jiangxi, China	182464124	0.9975	9.464X	Passed	4.201	Humid-heat	Indigenous	/	<400	<120	<2000	https://zypc.nahs.org.cn/pzml/detail.html?articleId=2356&showButton=true; https://pubmed.ncbi.nlm.nih.gov/40828965/
SRR14879648	Hainan	South China	Bos indicus	PRJNA737584	Hainan, China	621568067	0.9944	33.2193X	Passed	0.001	Humid-heat	Indigenous	/	<400	<120	<2000	https://zypc.nahs.org.cn/pzml/detail.html?articleId=2421&showButton=true
SRR14879649	Hainan	South China	Bos indicus	PRJNA737584	Hainan, China	541415205	0.9968	29.0795X	Passed	0.001	Humid-heat	Indigenous	/	<400	<120	<2000	https://zypc.nahs.org.cn/pzml/detail.html?articleId=2421&showButton=true
SRR14879650	Hainan	South China	Bos indicus	PRJNA737584	Hainan, China	597628794	0.996	31.9921X	Passed	0.001	Humid-heat	Indigenous	/	<400	<120	<2000	https://zypc.nahs.org.cn/pzml/detail.html?articleId=2421&showButton=true
SRR14879659	Hainan	South China	Bos indicus	PRJNA737584	Hainan, China	725798449	0.9942	38.8642X	Passed	0.001	Humid-heat	Indigenous	/	<400	<120	<2000	https://zypc.nahs.org.cn/pzml/detail.html?articleId=2421&showButton=true
SRR14879670	Hainan	South China	Bos indicus	PRJNA737584	Hainan, China	612111812	0.9951	32.7657X	Passed	0.001	Humid-heat	Indigenous	/	<400	<120	<2000	https://zypc.nahs.org.cn/pzml/detail.html?articleId=2421&showButton=true
SRR14879671	Hainan	South China	Bos indicus	PRJNA737584	Hainan, China	611684471	0.9875	32.5777X	Passed	16.1553	Humid-heat	Indigenous	/	<400	<120	<2000	https://zypc.nahs.org.cn/pzml/detail.html?articleId=2421&showButton=true
SRR14879647	Hainan	South China	Bos indicus	PRJNA737584	Hainan, China	609675326	0.9973	32.7266X	Excluded (PI-HAT ≥ 0.25)	/	/	Indigenous	/	<400	<120	<2000	https://zypc.nahs.org.cn/pzml/detail.html?articleId=2421&showButton=true
SRR5507279	Ji'an	South China	Bos indicus	PRJNA379859	Ji’an, Jiangxi, China	217703837	0.9976	11.3837X	Passed	0.001	Humid-heat	Indigenous	/	<400	<120	<2000	https://zypc.nahs.org.cn/pzml/detail.html?articleId=2352&showButton=true; https://pubmed.ncbi.nlm.nih.gov/40828965/
SRR5507280	Ji'an	South China	Bos indicus	PRJNA379859	Ji’an, Jiangxi, China	202119461	0.9975	10.5124X	Passed	0.1369	Humid-heat	Indigenous	/	<400	<120	<2000	https://zypc.nahs.org.cn/pzml/detail.html?articleId=2352&showButton=true; https://pubmed.ncbi.nlm.nih.gov/40828965/
SRR5507281	Ji'an	South China	Bos indicus	PRJNA379859	Ji’an, Jiangxi, China	186849630	0.9966	9.7093X	Passed	0.3147	Humid-heat	Indigenous	/	<400	<120	<2000	https://zypc.nahs.org.cn/pzml/detail.html?articleId=2352&showButton=true; https://pubmed.ncbi.nlm.nih.gov/40828965/
SRR5507282	Ji'an	South China	Bos indicus	PRJNA379859	Ji’an, Jiangxi, China	210698879	0.9976	10.9441X	Passed	0.001	Humid-heat	Indigenous	/	<400	<120	<2000	https://zypc.nahs.org.cn/pzml/detail.html?articleId=2352&showButton=true; https://pubmed.ncbi.nlm.nih.gov/40828965/
SRR17318627	Jinjiang	South China	Bos indicus	PRJNA786777	Gaoan, Yichuan, Jiangxi, China	231369155	0.9984	12.2905X	Passed	5.4525	Humid-heat	Indigenous	/	<400	120-140	<2000	https://zypc.nahs.org.cn/pzml/detail.html?articleId=2418&showButton=true; https://pubmed.ncbi.nlm.nih.gov/40828965/
SRR5507274	Jinjiang	South China	Bos indicus	PRJNA379859	Gaoan, Yichuan, Jiangxi, China	218341783	0.9975	11.3346X	Passed	7.1391	Humid-heat	Indigenous	/	<400	120-140	<2000	https://zypc.nahs.org.cn/pzml/detail.html?articleId=2418&showButton=true; https://pubmed.ncbi.nlm.nih.gov/40828965/
SRR5507275	Jinjiang	South China	Bos indicus	PRJNA379859	Gaoan, Yichuan, Jiangxi, China	187563258	0.9971	9.7044X	Passed	8.5696	Humid-heat	Indigenous	/	<400	120-140	<2000	https://zypc.nahs.org.cn/pzml/detail.html?articleId=2418&showButton=true; https://pubmed.ncbi.nlm.nih.gov/40828965/
SRR5507276	Jinjiang	South China	Bos indicus	PRJNA379859	Gaoan, Yichuan, Jiangxi, China	226310482	0.9975	11.7677X	Passed	33.9344	Humid-heat	Indigenous	/	<400	120-140	<2000	https://zypc.nahs.org.cn/pzml/detail.html?articleId=2418&showButton=true; https://pubmed.ncbi.nlm.nih.gov/40828965/
SRR5507278	Jinjiang	South China	Bos indicus	PRJNA379859	Gaoan, Yichuan, Jiangxi, China	204164828	0.9975	10.5898X	Passed	5.6953	Humid-heat	Indigenous	/	<400	120-140	<2000	https://zypc.nahs.org.cn/pzml/detail.html?articleId=2418&showButton=true; https://pubmed.ncbi.nlm.nih.gov/40828965/
SRR17318626	Leiqiong	South China	Bos indicus	PRJNA786777	Leizhou, Guangdong,China	236839896	0.9978	12.5557X	Passed	0.001	Humid-heat	Indigenous	/	<400	<120	<2000	https://zypc.nahs.org.cn/pzml/detail.html?articleId=2421&showButton=true; https://pubmed.ncbi.nlm.nih.gov/40828965/
SRR13114483	Leiqiong	South China	Bos indicus	PRJNA658824	Leizhou, Guangdong,China	484019285	0.9971	25.8048X	Passed	0.001	Humid-heat	Indigenous	/	<400	<120	<2000	https://zypc.nahs.org.cn/pzml/detail.html?articleId=2421&showButton=true; https://pubmed.ncbi.nlm.nih.gov/40828965/
SRR13114477	Leiqiong	South China	Bos indicus	PRJNA658822	Leizhou, Guangdong,China	457253405	0.9972	24.4561X	Passed	0.001	Humid-heat	Indigenous	/	<400	<120	<2000	https://zypc.nahs.org.cn/pzml/detail.html?articleId=2421&showButton=true; https://pubmed.ncbi.nlm.nih.gov/40828965/
SRR13114475	Leiqiong	South China	Bos indicus	PRJNA658821	Leizhou, Guangdong,China	461253086	0.9971	24.6735X	Passed	0.001	Humid-heat	Indigenous	/	<400	<120	<2000	https://zypc.nahs.org.cn/pzml/detail.html?articleId=2421&showButton=true; https://pubmed.ncbi.nlm.nih.gov/40828965/
SRR13114494	Leiqiong	South China	Bos indicus	PRJNA658797	Leizhou, Guangdong,China	546026679	0.9975	29.1408X	Passed	0.001	Humid-heat	Indigenous	/	<400	<120	<2000	https://zypc.nahs.org.cn/pzml/detail.html?articleId=2421&showButton=true; https://pubmed.ncbi.nlm.nih.gov/40828965/
SRR13114476	Leiqiong	South China	Bos indicus	PRJNA658795	Leizhou, Guangdong,China	423582606	0.9974	22.6297X	Passed	0.001	Humid-heat	Indigenous	/	<400	<120	<2000	https://zypc.nahs.org.cn/pzml/detail.html?articleId=2421&showButton=true; https://pubmed.ncbi.nlm.nih.gov/40828965/
SRR13114474	Leiqiong	South China	Bos indicus	PRJNA658794	Leizhou, Guangdong,China	420500283	0.9971	22.4587X	Passed	0.001	Humid-heat	Indigenous	/	<400	<120	<2000	https://zypc.nahs.org.cn/pzml/detail.html?articleId=2421&showButton=true; https://pubmed.ncbi.nlm.nih.gov/40828965/
SRR13114472	Leiqiong	South China	Bos indicus	PRJNA658793	Leizhou, Guangdong,China	426571269	0.9975	22.8389X	Passed	0.001	Humid-heat	Indigenous	/	<400	<120	<2000	https://zypc.nahs.org.cn/pzml/detail.html?articleId=2421&showButton=true; https://pubmed.ncbi.nlm.nih.gov/40828965/
SRR13114495	Leiqiong	South China	Bos indicus	PRJNA658792	Leizhou, Guangdong,China	472583522	0.9975	25.2595X	Passed	0.001	Humid-heat	Indigenous	/	<400	<120	<2000	https://zypc.nahs.org.cn/pzml/detail.html?articleId=2421&showButton=true; https://pubmed.ncbi.nlm.nih.gov/40828965/
SRR13114492	Leiqiong	South China	Bos indicus	PRJNA658791	Leizhou, Guangdong,China	466343404	0.997	24.9055X	Passed	0.001	Humid-heat	Indigenous	/	<400	<120	<2000	https://zypc.nahs.org.cn/pzml/detail.html?articleId=2421&showButton=true; https://pubmed.ncbi.nlm.nih.gov/40828965/
SRR13114473	Leiqiong	South China	Bos indicus	PRJNA658788	Leizhou, Guangdong,China	467156677	0.9974	24.9625X	Passed	0.001	Humid-heat	Indigenous	/	<400	<120	<2000	https://zypc.nahs.org.cn/pzml/detail.html?articleId=2421&showButton=true; https://pubmed.ncbi.nlm.nih.gov/40828965/
SRR5507188	Leiqiong	South China	Bos indicus	PRJNA379859	Leizhou, Guangdong,China	208719700	0.9935	10.6481X	Passed	0.001	Humid-heat	Indigenous	/	<400	<120	<2000	https://zypc.nahs.org.cn/pzml/detail.html?articleId=2421&showButton=true; https://pubmed.ncbi.nlm.nih.gov/40828965/
SRR5507189	Leiqiong	South China	Bos indicus	PRJNA379859	Leizhou, Guangdong,China	219526108	0.9915	11.1222X	Passed	0.001	Humid-heat	Indigenous	/	<400	<120	<2000	https://zypc.nahs.org.cn/pzml/detail.html?articleId=2421&showButton=true; https://pubmed.ncbi.nlm.nih.gov/40828965/
SRR5507190	Leiqiong	South China	Bos indicus	PRJNA379859	Leizhou, Guangdong,China	227168854	0.9915	11.5007X	Passed	0.001	Humid-heat	Indigenous	/	<400	<120	<2000	https://zypc.nahs.org.cn/pzml/detail.html?articleId=2421&showButton=true; https://pubmed.ncbi.nlm.nih.gov/40828965/
SAMN06699047	Wannan	South China	Bos indicus	PRJNA379859	Jixi, Anhui, China	448327775	0.9786	22.7186X	Passed	1.2499	Humid-heat	Indigenous	/	<400	<120	<2000	https://zypc.nahs.org.cn/pzml/detail.html?articleId=2436&showButton=true; https://pubmed.ncbi.nlm.nih.gov/40828965/
SAMN06699048	Wannan	South China	Bos indicus	PRJNA379859	Jixi, Anhui, China	448900225	0.9889	22.9454X	Passed	1.5745	Humid-heat	Indigenous	/	<400	<120	<2000	https://zypc.nahs.org.cn/pzml/detail.html?articleId=2436&showButton=true; https://pubmed.ncbi.nlm.nih.gov/40828965/
SRR5507195	Wannan	South China	Bos indicus	PRJNA379859	Jixi, Anhui, China	229615755	0.9934	11.7816X	Passed	2.0744	Humid-heat	Indigenous	/	<400	<120	<2000	https://zypc.nahs.org.cn/pzml/detail.html?articleId=2436&showButton=true; https://pubmed.ncbi.nlm.nih.gov/40828965/
SRR5507196	Wannan	South China	Bos indicus	PRJNA379859	Jixi, Anhui, China	203147099	0.991	10.157X	Passed	1.7388	Humid-heat	Indigenous	/	<400	<120	<2000	https://zypc.nahs.org.cn/pzml/detail.html?articleId=2436&showButton=true; https://pubmed.ncbi.nlm.nih.gov/40828965/
SRR5507197	Wannan	South China	Bos indicus	PRJNA379859	Jixi, Anhui, China	189321354	0.9899	9.6483X	Passed	1.7238	Humid-heat	Indigenous	/	<400	<120	<2000	https://zypc.nahs.org.cn/pzml/detail.html?articleId=2436&showButton=true; https://pubmed.ncbi.nlm.nih.gov/40828965/
SRR17318623	Weizhou	South China	Bos indicus	PRJNA786777	Beihai, Guangxi, China	233773772	0.9983	12.4286X	Passed	11.7124	Humid-heat	Indigenous	/	<400	<120	<2000	https://zypc.nahs.org.cn/pzml/detail.html?articleId=2437&showButton=true
SRR17331400	Weizhou	South China	Bos indicus	PRJNA658828	Beihai, Guangxi, China	419505132	0.997	15.0252X	Passed	0.001	Humid-heat	Indigenous	/	<400	<120	<2000	https://zypc.nahs.org.cn/pzml/detail.html?articleId=2437&showButton=true
SRR17331397	Weizhou	South China	Bos indicus	PRJNA658827	Beihai, Guangxi, China	229455993	0.9962	12.2369X	Excluded (PI-HAT ≥ 0.25)	/	/	Indigenous	/	<400	<120	<2000	https://zypc.nahs.org.cn/pzml/detail.html?articleId=2437&showButton=true
SRR17331403	Weizhou	South China	Bos indicus	PRJNA658810	Beihai, Guangxi, China	362068737	0.997	19.3387X	Passed	0.001	Humid-heat	Indigenous	/	<400	<120	<2000	https://zypc.nahs.org.cn/pzml/detail.html?articleId=2437&showButton=true
SRR17331402	Weizhou	South China	Bos indicus	PRJNA658809	Beihai, Guangxi, China	309152583	0.9974	16.5238X	Passed	0.001	Humid-heat	Indigenous	/	<400	<120	<2000	https://zypc.nahs.org.cn/pzml/detail.html?articleId=2437&showButton=true
SRR17331399	Weizhou	South China	Bos indicus	PRJNA658808	Beihai, Guangxi, China	230073722	0.9958	12.2676X	Passed	0.001	Humid-heat	Indigenous	/	<400	<120	<2000	https://zypc.nahs.org.cn/pzml/detail.html?articleId=2437&showButton=true
SRR17331398	Weizhou	South China	Bos indicus	PRJNA658807	Beihai, Guangxi, China	258507397	0.9974	13.7926X	Passed	0.001	Humid-heat	Indigenous	/	<400	<120	<2000	https://zypc.nahs.org.cn/pzml/detail.html?articleId=2437&showButton=true
SRR17331395	Weizhou	South China	Bos indicus	PRJNA658806	Beihai, Guangxi, China	231947771	0.9955	12.3579X	Passed	0.001	Humid-heat	Indigenous	/	<400	<120	<2000	https://zypc.nahs.org.cn/pzml/detail.html?articleId=2437&showButton=true
SRR17331409	Weizhou	South China	Bos indicus	PRJNA658801	Beihai, Guangxi, China	415177336	0.9976	14.8951X	Passed	0.001	Humid-heat	Indigenous	/	<400	<120	<2000	https://zypc.nahs.org.cn/pzml/detail.html?articleId=2437&showButton=true
SRR17331404	Weizhou	South China	Bos indicus	PRJNA658800	Beihai, Guangxi, China	246003748	0.9976	13.1417X	Passed	0.001	Humid-heat	Indigenous	/	<400	<120	<2000	https://zypc.nahs.org.cn/pzml/detail.html?articleId=2437&showButton=true
SRR17331396	Weizhou	South China	Bos indicus	PRJNA658799	Beihai, Guangxi, China	428023886	0.9974	15.3458X	Passed	0.001	Humid-heat	Indigenous	/	<400	<120	<2000	https://zypc.nahs.org.cn/pzml/detail.html?articleId=2437&showButton=true
SRR17331394	Weizhou	South China	Bos indicus	PRJNA658798	Beihai, Guangxi, China	317321182	0.9969	11.3827X	Passed	0.001	Humid-heat	Indigenous	/	<400	<120	<2000	https://zypc.nahs.org.cn/pzml/detail.html?articleId=2437&showButton=true
SRR17331401	Weizhou	South China	Bos indicus	PRJNA658727	Beihai, Guangxi, China	227710602	0.9963	12.135X	Passed	0.001	Humid-heat	Indigenous	/	<400	<120	<2000	https://zypc.nahs.org.cn/pzml/detail.html?articleId=2437&showButton=true
SRR17331405	Weizhou	South China	Bos indicus	PRJNA658727	Beihai, Guangxi, China	223751231	0.9976	11.9537X	Passed	0.001	Humid-heat	Indigenous	/	<400	<120	<2000	https://zypc.nahs.org.cn/pzml/detail.html?articleId=2437&showButton=true
SRR17331406	Weizhou	South China	Bos indicus	PRJNA658727	Beihai, Guangxi, China	228944745	0.9972	12.2281X	Passed	0.001	Humid-heat	Indigenous	/	<400	<120	<2000	https://zypc.nahs.org.cn/pzml/detail.html?articleId=2437&showButton=true
SRR17331407	Weizhou	South China	Bos indicus	PRJNA658727	Beihai, Guangxi, China	238734580	0.9977	12.7498X	Passed	0.001	Humid-heat	Indigenous	/	<400	<120	<2000	https://zypc.nahs.org.cn/pzml/detail.html?articleId=2437&showButton=true
SRR17331408	Weizhou	South China	Bos indicus	PRJNA658727	Beihai, Guangxi, China	186237475	0.9965	9.9352X	Passed	0.001	Humid-heat	Indigenous	/	<400	<120	<2000	https://zypc.nahs.org.cn/pzml/detail.html?articleId=2437&showButton=true
SRR17331410	Weizhou	South China	Bos indicus	PRJNA658727	Beihai, Guangxi, China	350322328	0.9974	12.5872X	Passed	0.001	Humid-heat	Indigenous	/	<400	<120	<2000	https://zypc.nahs.org.cn/pzml/detail.html?articleId=2437&showButton=true
SRR6234762	Wenling	South China	Bos indicus	PRJNA396672	Wenling, Zhejiang, China	319968881	0.9974	10.4118X	Passed	10.9359	Humid-heat	Indigenous	/	400-800	120-140	<2000	https://zypc.nahs.org.cn/pzml/detail.html?articleId=2438&showButton=true
SRR6234763	Wenling	South China	Bos indicus	PRJNA396672	Wenling, Zhejiang, China	318372140	0.9971	10.453X	Passed	0.4198	Humid-heat	Indigenous	/	400-800	120-140	<2000	https://zypc.nahs.org.cn/pzml/detail.html?articleId=2438&showButton=true
DRR295118	Wenling	South China	Bos indicus	PRJDB10918	Wenling, Zhejiang, China	202211651	0.9974	10.7749X	Passed	0.6357	Humid-heat	Indigenous	/	400-800	120-140	<2000	https://zypc.nahs.org.cn/pzml/detail.html?articleId=2438&showButton=true
DRR295119	Wenling	South China	Bos indicus	PRJDB10918	Wenling, Zhejiang, China	170052270	0.9979	9.0793X	Passed	4.5484	Humid-heat	Indigenous	/	400-800	120-140	<2000	https://zypc.nahs.org.cn/pzml/detail.html?articleId=2438&showButton=true
DRR295120	Wenling	South China	Bos indicus	PRJDB10918	Wenling, Zhejiang, China	186263917	0.9978	9.9375X	Passed	1.1815	Humid-heat	Indigenous	/	400-800	120-140	<2000	https://zypc.nahs.org.cn/pzml/detail.html?articleId=2438&showButton=true
DRR295121	Wenling	South China	Bos indicus	PRJDB10918	Wenling, Zhejiang, China	196945733	0.9975	10.514X	Passed	6.0618	Humid-heat	Indigenous	/	400-800	120-140	<2000	https://zypc.nahs.org.cn/pzml/detail.html?articleId=2438&showButton=true
DRR295122	Wenling	South China	Bos indicus	PRJDB10918	Wenling, Zhejiang, China	177111468	0.9972	9.4475X	Passed	1.086	Humid-heat	Indigenous	/	400-800	120-140	<2000	https://zypc.nahs.org.cn/pzml/detail.html?articleId=2438&showButton=true
DRR295123	Wenling	South China	Bos indicus	PRJDB10918	Wenling, Zhejiang, China	193800381	0.9979	10.3462X	Passed	7.4843	Humid-heat	Indigenous	/	400-800	120-140	<2000	https://zypc.nahs.org.cn/pzml/detail.html?articleId=2438&showButton=true
DRR295125	Wenling	South China	Bos indicus	PRJDB10918	Wenling, Zhejiang, China	166870508	0.9961	8.8847X	Passed	0.0999	Humid-heat	Indigenous	/	400-800	120-140	<2000	https://zypc.nahs.org.cn/pzml/detail.html?articleId=2438&showButton=true
DRR295117	Wenling	South China	Bos indicus	PRJDB10918	Wenling, Zhejiang, China	189090767	0.998	10.0905X	Excluded (PI-HAT ≥ 0.25)	/	/	Indigenous	/	400-800	120-140	<2000	https://zypc.nahs.org.cn/pzml/detail.html?articleId=2438&showButton=true
DRR295124	Wenling	South China	Bos indicus	PRJDB10918	Wenling, Zhejiang, China	177551487	0.998	9.4935X	Excluded (PI-HAT ≥ 0.25)	/	/	Indigenous	/	400-800	120-140	<2000	https://zypc.nahs.org.cn/pzml/detail.html?articleId=2438&showButton=true
DRR295126	Zhoushan	South China	Bos indicus	PRJDB10918	Zhoushan, Zhejiang, China	180932534	0.9979	9.6651X	Passed	9.0255	Humid-heat	Indigenous	/	400-800	120-140	<2000	https://zypc.nahs.org.cn/pzml/detail.html?articleId=2450&showButton=true
DRR295127	Zhoushan	South China	Bos indicus	PRJDB10918	Zhoushan, Zhejiang, China	169944405	0.9975	9.0752X	Passed	13.6277	Humid-heat	Indigenous	/	400-800	120-140	<2000	https://zypc.nahs.org.cn/pzml/detail.html?articleId=2450&showButton=true
DRR295128	Zhoushan	South China	Bos indicus	PRJDB10918	Zhoushan, Zhejiang, China	184751260	0.9976	9.8427X	Passed	7.6163	Humid-heat	Indigenous	/	400-800	120-140	<2000	https://zypc.nahs.org.cn/pzml/detail.html?articleId=2450&showButton=true
DRR295130	Zhoushan	South China	Bos indicus	PRJDB10918	Zhoushan, Zhejiang, China	181994458	0.9976	9.7415X	Passed	9.9492	Humid-heat	Indigenous	/	400-800	120-140	<2000	https://zypc.nahs.org.cn/pzml/detail.html?articleId=2450&showButton=true
DRR295131	Zhoushan	South China	Bos indicus	PRJDB10918	Zhoushan, Zhejiang, China	178781163	0.9976	9.5799X	Passed	6.6685	Humid-heat	Indigenous	/	400-800	120-140	<2000	https://zypc.nahs.org.cn/pzml/detail.html?articleId=2450&showButton=true
DRR295132	Zhoushan	South China	Bos indicus	PRJDB10918	Zhoushan, Zhejiang, China	184374520	0.9974	9.8627X	Passed	9.9977	Humid-heat	Indigenous	/	400-800	120-140	<2000	https://zypc.nahs.org.cn/pzml/detail.html?articleId=2450&showButton=true
DRR295129	Zhoushan	South China	Bos indicus	PRJDB10918	Zhoushan, Zhejiang, China	191105125	0.9971	10.2009X	Excluded (PI-HAT ≥ 0.25)	/	/	Indigenous	/	400-800	120-140	<2000	https://zypc.nahs.org.cn/pzml/detail.html?articleId=2450&showButton=true
SRR12632076	Achai	South Asia	Bos indicus	PRJNA658727	Hindu Kush Mountains of northern Pakistan	213629616	0.9962	11.1525X	Passed	7.7023	Humid-heat (as control)	Indigenous	/	NA	NA	NA	NA
SRR12632089	Achai	South Asia	Bos indicus	PRJNA658727	Hindu Kush Mountains of northern Pakistan	192787263	0.9967	10.1254X	Passed	15.6556	Humid-heat (as control)	Indigenous	/	NA	NA	NA	NA
SRR12632095	Achai	South Asia	Bos indicus	PRJNA658727	Hindu Kush Mountains of northern Pakistan	287788226	0.9957	15.0736X	Passed	9.4681	Humid-heat (as control)	Indigenous	/	NA	NA	NA	NA
SRR13114520	Achai	South Asia	Bos indicus	PRJNA658727	Hindu Kush Mountains of northern Pakistan	301939778	0.9974	10.8076X	Passed	8.7834	Humid-heat (as control)	Indigenous	/	NA	NA	NA	NA
SRR13114521	Achai	South Asia	Bos indicus	PRJNA658727	Hindu Kush Mountains of northern Pakistan	304450241	0.9946	10.8654X	Passed	7.8515	Humid-heat (as control)	Indigenous	/	NA	NA	NA	NA
SRR13114523	Achai	South Asia	Bos indicus	PRJNA658727	Hindu Kush Mountains of northern Pakistan	302797244	0.9902	10.725X	Passed	11.029	Humid-heat (as control)	Indigenous	/	NA	NA	NA	NA
SRR13114519	Achai	South Asia	Bos indicus	PRJNA658727	Hindu Kush Mountains of northern Pakistan	304021386	0.9972	10.8755X	Excluded (PI-HAT ≥ 0.25)	/	/	Indigenous	/	NA	NA	NA	NA
SRR12632066	Bhagnari	South Asia	Bos indicus	PRJNA658727	Bhag territory in north of district Jacobabad in Baluchistan Province, Pakisitan	727121961	0.9966	38.4554X	Passed	0.001	Arid-heat	Indigenous	/	400-800	>140	<2000	https://www.fao.org/dad-is/browse-by-country-and-species/zh/
SRR12632069	Bhagnari	South Asia	Bos indicus	PRJNA658727	Bhag territory in north of district Jacobabad in Baluchistan Province, Pakisitan	257139503	0.9965	13.588X	Passed	0.001	Arid-heat	Indigenous	/	400-800	>140	<2000	https://www.fao.org/dad-is/browse-by-country-and-species/zh/
SRR12632071	Bhagnari	South Asia	Bos indicus	PRJNA658727	Bhag territory in north of district Jacobabad in Baluchistan Province, Pakisitan	253355019	0.9966	13.4201X	Passed	5.4948	Arid-heat	Indigenous	/	400-800	>140	<2000	https://www.fao.org/dad-is/browse-by-country-and-species/zh/
SRR12632080	Bhagnari	South Asia	Bos indicus	PRJNA658727	Bhag territory in north of district Jacobabad in Baluchistan Province, Pakisitan	218791192	0.9935	11.5235X	Passed	0.001	Arid-heat	Indigenous	/	400-800	>140	<2000	https://www.fao.org/dad-is/browse-by-country-and-species/zh/
SRR13114514	Bhagnari	South Asia	Bos indicus	PRJNA658727	Bhag territory in north of district Jacobabad in Baluchistan Province, Pakisitan	305846278	0.9971	10.8645X	Passed	0.001	Arid-heat	Indigenous	/	400-800	>140	<2000	https://www.fao.org/dad-is/browse-by-country-and-species/zh/
SRR13114515	Bhagnari	South Asia	Bos indicus	PRJNA658727	Bhag territory in north of district Jacobabad in Baluchistan Province, Pakisitan	304041046	0.9913	10.6342X	Passed	0.001	Arid-heat	Indigenous	/	400-800	>140	<2000	https://www.fao.org/dad-is/browse-by-country-and-species/zh/
SRR13114516	Bhagnari	South Asia	Bos indicus	PRJNA658727	Bhag territory in north of district Jacobabad in Baluchistan Province, Pakisitan	302064712	0.9898	10.61X	Passed	0.001	Arid-heat	Indigenous	/	400-800	>140	<2000	https://www.fao.org/dad-is/browse-by-country-and-species/zh/
SRR13114518	Bhagnari	South Asia	Bos indicus	PRJNA658727	Bhag territory in north of district Jacobabad in Baluchistan Province, Pakisitan	306051904	0.9913	10.7073X	Passed	0.001	Arid-heat	Indigenous	/	400-800	>140	<2000	https://www.fao.org/dad-is/browse-by-country-and-species/zh/
SRR12632067	Bhagnari	South Asia	Bos indicus	PRJNA658727	Bhag territory in north of district Jacobabad in Baluchistan Province, Pakisitan	379529473	0.9975	20.0722X	Excluded (PI-HAT ≥ 0.25)	/	/	Indigenous	/	400-800	>140	<2000	https://www.fao.org/dad-is/browse-by-country-and-species/zh/
SRR6649998	Brahman	South Asia	Bos indicus	PRJNA432125	Brahman, West Bengal, India	479723785	0.9922	16.5681X	Passed	4.0977	/	Commercial	Beef	>800	>140	<2000	https://www.thecattlesite.com/breeds/beef/67/brahman/; https://pubmed.ncbi.nlm.nih.gov/40828965/
SRR6650001	Brahman	South Asia	Bos indicus	PRJNA432125	Brahman, West Bengal, India	361913438	0.9988	12.5342X	Passed	3.2505	/	Commercial	Beef	>800	>140	<2000	https://www.thecattlesite.com/breeds/beef/67/brahman/; https://pubmed.ncbi.nlm.nih.gov/40828965/
SRR6650002	Brahman	South Asia	Bos indicus	PRJNA432125	Brahman, West Bengal, India	383872200	0.9988	13.4174X	Passed	8.2781	/	Commercial	Beef	>800	>140	<2000	https://www.thecattlesite.com/breeds/beef/67/brahman/; https://pubmed.ncbi.nlm.nih.gov/40828965/
SRR6650005	Brahman	South Asia	Bos indicus	PRJNA432125	Brahman, West Bengal, India	316210809	0.9983	15.2047X	Passed	5.498	/	Commercial	Beef	>800	>140	<2000	https://www.thecattlesite.com/breeds/beef/67/brahman/; https://pubmed.ncbi.nlm.nih.gov/40828965/
SRR6650006	Brahman	South Asia	Bos indicus	PRJNA432125	Brahman, West Bengal, India	341545596	0.9942	11.6339X	Passed	7.3852	/	Commercial	Beef	>800	>140	<2000	https://www.thecattlesite.com/breeds/beef/67/brahman/; https://pubmed.ncbi.nlm.nih.gov/40828965/
SRR6650007	Brahman	South Asia	Bos indicus	PRJNA432125	Brahman, West Bengal, India	347699680	0.9986	11.755X	Passed	2.2503	/	Commercial	Beef	>800	>140	<2000	https://www.thecattlesite.com/breeds/beef/67/brahman/; https://pubmed.ncbi.nlm.nih.gov/40828965/
SRR6650009	Brahman	South Asia	Bos indicus	PRJNA432125	Brahman, West Bengal, India	306949358	0.9984	10.6021X	Passed	3.0189	/	Commercial	Beef	>800	>140	<2000	https://www.thecattlesite.com/breeds/beef/67/brahman/; https://pubmed.ncbi.nlm.nih.gov/40828965/
SRR6650011	Brahman	South Asia	Bos indicus	PRJNA432125	Brahman, West Bengal, India	435048569	0.9987	22.3659X	Passed	7.763	/	Commercial	Beef	>800	>140	<2000	https://www.thecattlesite.com/breeds/beef/67/brahman/; https://pubmed.ncbi.nlm.nih.gov/40828965/
SRR6650017	Brahman	South Asia	Bos indicus	PRJNA432125	Brahman, West Bengal, India	350414360	0.9985	17.9506X	Passed	10.3501	/	Commercial	Beef	>800	>140	<2000	https://www.thecattlesite.com/breeds/beef/67/brahman/; https://pubmed.ncbi.nlm.nih.gov/40828965/
SRR6650020	Brahman	South Asia	Bos indicus	PRJNA432125	Brahman, West Bengal, India	415500903	0.9837	16.2271X	Passed	6.8353	/	Commercial	Beef	>800	>140	<2000	https://www.thecattlesite.com/breeds/beef/67/brahman/; https://pubmed.ncbi.nlm.nih.gov/40828965/
SRR6650021	Brahman	South Asia	Bos indicus	PRJNA432125	Brahman, West Bengal, India	407147792	0.9784	15.6876X	Passed	6.4301	/	Commercial	Beef	>800	>140	<2000	https://www.thecattlesite.com/breeds/beef/67/brahman/; https://pubmed.ncbi.nlm.nih.gov/40828965/
SRR6650022	Brahman	South Asia	Bos indicus	PRJNA432125	Brahman, West Bengal, India	419774379	0.9801	16.2841X	Passed	3.2661	/	Commercial	Beef	>800	>140	<2000	https://www.thecattlesite.com/breeds/beef/67/brahman/; https://pubmed.ncbi.nlm.nih.gov/40828965/
SRR6650023	Brahman	South Asia	Bos indicus	PRJNA432125	Brahman, West Bengal, India	420043555	0.9854	16.3655X	Passed	4.136	/	Commercial	Beef	>800	>140	<2000	https://www.thecattlesite.com/breeds/beef/67/brahman/; https://pubmed.ncbi.nlm.nih.gov/40828965/
SRR6650024	Brahman	South Asia	Bos indicus	PRJNA432125	Brahman, West Bengal, India	225205222	0.9876	12.2329X	Passed	6.3949	/	Commercial	Beef	>800	>140	<2000	https://www.thecattlesite.com/breeds/beef/67/brahman/; https://pubmed.ncbi.nlm.nih.gov/40828965/
SRR6650026	Brahman	South Asia	Bos indicus	PRJNA432125	Brahman, West Bengal, India	235580176	0.9913	12.9227X	Passed	10.7457	/	Commercial	Beef	>800	>140	<2000	https://www.thecattlesite.com/breeds/beef/67/brahman/; https://pubmed.ncbi.nlm.nih.gov/40828965/
SRR6650029	Brahman	South Asia	Bos indicus	PRJNA432125	Brahman, West Bengal, India	204887571	0.9891	11.317X	Passed	5.0173	/	Commercial	Beef	>800	>140	<2000	https://www.thecattlesite.com/breeds/beef/67/brahman/; https://pubmed.ncbi.nlm.nih.gov/40828965/
SRR6650031	Brahman	South Asia	Bos indicus	PRJNA432125	Brahman, West Bengal, India	443433181	0.9871	17.7018X	Passed	4.4743	/	Commercial	Beef	>800	>140	<2000	https://www.thecattlesite.com/breeds/beef/67/brahman/; https://pubmed.ncbi.nlm.nih.gov/40828965/
SRR6650032	Brahman	South Asia	Bos indicus	PRJNA432125	Brahman, West Bengal, India	226577900	0.9926	12.3826X	Passed	7.2125	/	Commercial	Beef	>800	>140	<2000	https://www.thecattlesite.com/breeds/beef/67/brahman/; https://pubmed.ncbi.nlm.nih.gov/40828965/
SRR6650033	Brahman	South Asia	Bos indicus	PRJNA432125	Brahman, West Bengal, India	382350541	0.9973	19.6294X	Passed	8.8982	/	Commercial	Beef	>800	>140	<2000	https://www.thecattlesite.com/breeds/beef/67/brahman/; https://pubmed.ncbi.nlm.nih.gov/40828965/
SRR6650044	Brahman	South Asia	Bos indicus	PRJNA432125	Brahman, West Bengal, India	354503428	0.9983	18.2004X	Passed	7.0902	/	Commercial	Beef	>800	>140	<2000	https://www.thecattlesite.com/breeds/beef/67/brahman/; https://pubmed.ncbi.nlm.nih.gov/40828965/
SRR6649997	Brahman	South Asia	Bos indicus	PRJNA432125	Brahman, West Bengal, India	219079831	0.9863	11.9034X	Excluded (PI-HAT ≥ 0.25)	/	/	Commercial	Beef	>800	>140	<2000	https://www.thecattlesite.com/breeds/beef/67/brahman/; https://pubmed.ncbi.nlm.nih.gov/40828965/
SRR6650034	Brahman	South Asia	Bos indicus	PRJNA432125	Brahman, West Bengal, India	327989503	0.9985	16.8005X	Excluded (PI-HAT ≥ 0.25)	/	/	Commercial	Beef	>800	>140	<2000	https://www.thecattlesite.com/breeds/beef/67/brahman/; https://pubmed.ncbi.nlm.nih.gov/40828965/
SAMN05216066	Brahman	South Asia	Bos indicus	PRJNA324822	Brahman, West Bengal, India	230828294	0.9976	11.4154X	Passed	2.6866	/	Commercial	Beef	>800	>140	<2000	https://www.thecattlesite.com/breeds/beef/67/brahman/; https://pubmed.ncbi.nlm.nih.gov/40828965/
SAMN05216067	Brahman	South Asia	Bos indicus	PRJNA324822	Brahman, West Bengal, India	276555204	0.9977	13.8939X	Passed	5.6049	/	Commercial	Beef	>800	>140	<2000	https://www.thecattlesite.com/breeds/beef/67/brahman/; https://pubmed.ncbi.nlm.nih.gov/40828965/
SAMN05216068	Brahman	South Asia	Bos indicus	PRJNA324822	Brahman, West Bengal, India	254043384	0.9971	12.4204X	Passed	6.1588	/	Commercial	Beef	>800	>140	<2000	https://www.thecattlesite.com/breeds/beef/67/brahman/; https://pubmed.ncbi.nlm.nih.gov/40828965/
SAMN05216069	Brahman	South Asia	Bos indicus	PRJNA324822	Brahman, West Bengal, India	293060306	0.9973	13.9381X	Passed	3.3343	/	Commercial	Beef	>800	>140	<2000	https://www.thecattlesite.com/breeds/beef/67/brahman/; https://pubmed.ncbi.nlm.nih.gov/40828965/
SAMN05216070	Brahman	South Asia	Bos indicus	PRJNA324822	Brahman, West Bengal, India	299854709	0.9976	15.0524X	Passed	5.0576	/	Commercial	Beef	>800	>140	<2000	https://www.thecattlesite.com/breeds/beef/67/brahman/; https://pubmed.ncbi.nlm.nih.gov/40828965/
SRR2016745	Brahman	South Asia	Bos indicus	PRJNA277147	Brahman, West Bengal, India	115696846	0.9976	3.933X	Passed	4.8956	/	Commercial	Beef	>800	>140	<2000	https://www.thecattlesite.com/breeds/beef/67/brahman/; https://pubmed.ncbi.nlm.nih.gov/40828965/
SRR2016748	Brahman	South Asia	Bos indicus	PRJNA277147	Brahman, West Bengal, India	221693441	0.997	7.629X	Passed	5.7853	/	Commercial	Beef	>800	>140	<2000	https://www.thecattlesite.com/breeds/beef/67/brahman/; https://pubmed.ncbi.nlm.nih.gov/40828965/
SRR2016795	Brahman	South Asia	Bos indicus	PRJNA277147	Brahman, West Bengal, India	170621477	0.9967	5.8263X	Passed	5.5957	/	Commercial	Beef	>800	>140	<2000	https://www.thecattlesite.com/breeds/beef/67/brahman/; https://pubmed.ncbi.nlm.nih.gov/40828965/
SRR2016749	Brahman	South Asia	Bos indicus	PRJNA277147	Brahman, West Bengal, India	165881039	0.9975	5.6865X	Excluded (PI-HAT ≥ 0.25)	/	/	Commercial	Beef	>800	>140	<2000	https://www.thecattlesite.com/breeds/beef/67/brahman/; https://pubmed.ncbi.nlm.nih.gov/40828965/
SRR12632079	Cholistani	South Asia	Bos indicus	PRJNA658727	Bahawalpur, Pakistan	216938568	0.9961	11.2786X	Passed	0.001	Arid-heat	Indigenous	/	400-800	120-140	<2000	https://www.fao.org/dad-is/browse-by-country-and-species/zh/
SRR12632081	Cholistani	South Asia	Bos indicus	PRJNA658727	Bahawalpur, Pakistan	225048373	0.9952	11.7261X	Passed	0.001	Arid-heat	Indigenous	/	400-800	120-140	<2000	https://www.fao.org/dad-is/browse-by-country-and-species/zh/
SRR12632106	Cholistani	South Asia	Bos indicus	PRJNA658727	Bahawalpur, Pakistan	272997981	0.9957	14.3189X	Passed	0.001	Arid-heat	Indigenous	/	400-800	120-140	<2000	https://www.fao.org/dad-is/browse-by-country-and-species/zh/
SRR12632107	Cholistani	South Asia	Bos indicus	PRJNA658727	Bahawalpur, Pakistan	217697529	0.9956	11.3535X	Passed	0.001	Arid-heat	Indigenous	/	400-800	120-140	<2000	https://www.fao.org/dad-is/browse-by-country-and-species/zh/
SRR13114509	Cholistani	South Asia	Bos indicus	PRJNA658727	Bahawalpur, Pakistan	302994400	0.9947	10.7786X	Passed	0.001	Arid-heat	Indigenous	/	400-800	120-140	<2000	https://www.fao.org/dad-is/browse-by-country-and-species/zh/
SRR13114510	Cholistani	South Asia	Bos indicus	PRJNA658727	Bahawalpur, Pakistan	304165464	0.9944	10.8645X	Passed	0.001	Arid-heat	Indigenous	/	400-800	120-140	<2000	https://www.fao.org/dad-is/browse-by-country-and-species/zh/
SRR13114511	Cholistani	South Asia	Bos indicus	PRJNA658727	Bahawalpur, Pakistan	302708997	0.995	10.8012X	Passed	0.001	Arid-heat	Indigenous	/	400-800	120-140	<2000	https://www.fao.org/dad-is/browse-by-country-and-species/zh/
SRR13114512	Cholistani	South Asia	Bos indicus	PRJNA658727	Bahawalpur, Pakistan	296273095	0.995	10.599X	Passed	0.001	Arid-heat	Indigenous	/	400-800	120-140	<2000	https://www.fao.org/dad-is/browse-by-country-and-species/zh/
SRR13114513	Cholistani	South Asia	Bos indicus	PRJNA658727	Bahawalpur, Pakistan	303757725	0.9964	10.8254X	Passed	0.001	Arid-heat	Indigenous	/	400-800	120-140	<2000	https://www.fao.org/dad-is/browse-by-country-and-species/zh/
SRR13114541	Dajal	South Asia	Bos indicus	PRJNA658735	Dajal area in district Dera Ghazi Khan in Punjab Province, Pakisitan	311039122	0.9935	10.759X	Passed	0.001	Arid-heat	Indigenous	/	400-800	120-140	<2000	https://www.fao.org/dad-is/browse-by-country-and-species/zh/
SRR13114540	Dajal	South Asia	Bos indicus	PRJNA658734	Dajal area in district Dera Ghazi Khan in Punjab Province, Pakisitan	305329173	0.9953	10.7228X	Passed	0.001	Arid-heat	Indigenous	/	400-800	120-140	<2000	https://www.fao.org/dad-is/browse-by-country-and-species/zh/
SRR13114539	Dajal	South Asia	Bos indicus	PRJNA658733	Dajal area in district Dera Ghazi Khan in Punjab Province, Pakisitan	305135867	0.9977	10.8162X	Passed	0.001	Arid-heat	Indigenous	/	400-800	120-140	<2000	https://www.fao.org/dad-is/browse-by-country-and-species/zh/
SRR13114538	Dajal	South Asia	Bos indicus	PRJNA658732	Dajal area in district Dera Ghazi Khan in Punjab Province, Pakisitan	306314210	0.9973	10.7947X	Passed	0.001	Arid-heat	Indigenous	/	400-800	120-140	<2000	https://www.fao.org/dad-is/browse-by-country-and-species/zh/
SRR13114537	Dajal	South Asia	Bos indicus	PRJNA658731	Dajal area in district Dera Ghazi Khan in Punjab Province, Pakisitan	301367300	0.9968	10.7401X	Passed	0.001	Arid-heat	Indigenous	/	400-800	120-140	<2000	https://www.fao.org/dad-is/browse-by-country-and-species/zh/
SRR12632105	Dajal	South Asia	Bos indicus	PRJNA658730	Dajal area in district Dera Ghazi Khan in Punjab Province, Pakisitan	249697527	0.9954	13.0945X	Passed	0.001	Arid-heat	Indigenous	/	400-800	120-140	<2000	https://www.fao.org/dad-is/browse-by-country-and-species/zh/
SRR12632103	Dajal	South Asia	Bos indicus	PRJNA658729	Dajal area in district Dera Ghazi Khan in Punjab Province, Pakisitan	266858403	0.994	13.9279X	Passed	0.001	Arid-heat	Indigenous	/	400-800	120-140	<2000	https://www.fao.org/dad-is/browse-by-country-and-species/zh/
SRR12632102	Dajal	South Asia	Bos indicus	PRJNA658728	Dajal area in district Dera Ghazi Khan in Punjab Province, Pakisitan	262941616	0.9952	13.7318X	Passed	0.001	Arid-heat	Indigenous	/	400-800	120-140	<2000	https://www.fao.org/dad-is/browse-by-country-and-species/zh/
SRR12632078	Dajal	South Asia	Bos indicus	PRJNA658727	Dajal area in district Dera Ghazi Khan in Punjab Province, Pakisitan	212556691	0.9936	11.0806X	Passed	0.001	Arid-heat	Indigenous	/	400-800	120-140	<2000	https://www.fao.org/dad-is/browse-by-country-and-species/zh/
SRR12632101	Dajal	South Asia	Bos indicus	PRJNA658727	Dajal area in district Dera Ghazi Khan in Punjab Province, Pakisitan	230174359	0.9954	12.0189X	Passed	0.001	Arid-heat	Indigenous	/	400-800	120-140	<2000	https://www.fao.org/dad-is/browse-by-country-and-species/zh/
SRR13114545	Dhanni	South Asia	Bos indicus	PRJNA658748	Attock, Rawalpindi and Jhelum districts in Punjab Province of Pakistan	302249335	0.9969	10.7767X	Passed	0.001	Arid-heat	Indigenous	/	<400	120-140	<2000	https://www.fao.org/dad-is/browse-by-country-and-species/zh/
SRR13114544	Dhanni	South Asia	Bos indicus	PRJNA658747	Attock, Rawalpindi and Jhelum districts in Punjab Province of Pakistan	303045674	0.9898	10.7552X	Passed	0.001	Arid-heat	Indigenous	/	<400	120-140	<2000	https://www.fao.org/dad-is/browse-by-country-and-species/zh/
SRR13114543	Dhanni	South Asia	Bos indicus	PRJNA658746	Attock, Rawalpindi and Jhelum districts in Punjab Province of Pakistan	305663406	0.9953	10.8838X	Passed	0.001	Arid-heat	Indigenous	/	<400	120-140	<2000	https://www.fao.org/dad-is/browse-by-country-and-species/zh/
SRR13114542	Dhanni	South Asia	Bos indicus	PRJNA658745	Attock, Rawalpindi and Jhelum districts in Punjab Province of Pakistan	301658382	0.998	10.7835X	Passed	0.001	Arid-heat	Indigenous	/	<400	120-140	<2000	https://www.fao.org/dad-is/browse-by-country-and-species/zh/
SRR13114508	Dhanni	South Asia	Bos indicus	PRJNA658744	Attock, Rawalpindi and Jhelum districts in Punjab Province of Pakistan	302114560	0.9975	10.8475X	Passed	0.001	Arid-heat	Indigenous	/	<400	120-140	<2000	https://www.fao.org/dad-is/browse-by-country-and-species/zh/
SRR12632092	Dhanni	South Asia	Bos indicus	PRJNA658743	Attock, Rawalpindi and Jhelum districts in Punjab Province of Pakistan	284784410	0.9948	14.8997X	Passed	0.001	Arid-heat	Indigenous	/	<400	120-140	<2000	https://www.fao.org/dad-is/browse-by-country-and-species/zh/
SRR12632091	Dhanni	South Asia	Bos indicus	PRJNA658742	Attock, Rawalpindi and Jhelum districts in Punjab Province of Pakistan	250686267	0.9937	13.1036X	Passed	0.001	Arid-heat	Indigenous	/	<400	120-140	<2000	https://www.fao.org/dad-is/browse-by-country-and-species/zh/
SRR12632075	Dhanni	South Asia	Bos indicus	PRJNA658741	Attock, Rawalpindi and Jhelum districts in Punjab Province of Pakistan	205481687	0.9842	10.6095X	Excluded (PI-HAT ≥ 0.25)	/	/	Indigenous	/	<400	120-140	<2000	https://www.fao.org/dad-is/browse-by-country-and-species/zh/
SRR12632074	Dhanni	South Asia	Bos indicus	PRJNA658740	Attock, Rawalpindi and Jhelum districts in Punjab Province of Pakistan	210495481	0.9959	11.015X	Passed	0.001	Arid-heat	Indigenous	/	<400	120-140	<2000	https://www.fao.org/dad-is/browse-by-country-and-species/zh/
SRR12632073	Dhanni	South Asia	Bos indicus	PRJNA658739	Attock, Rawalpindi and Jhelum districts in Punjab Province of Pakistan	209270992	0.9949	10.9244X	Passed	0.001	Arid-heat	Indigenous	/	<400	120-140	<2000	https://www.fao.org/dad-is/browse-by-country-and-species/zh/
SRR4280094	Gir	South Asia	Bos indicus	PRJNA343262	Amblash, Gujarat, India	142716472	0.9909	5.2822X	Passed	0.001	/	Indigenous	Dairy	400-800	120-140	2000-6000	https://www.fao.org/dad-is/browse-by-country-and-species/zh/
SAMN05788512	Gir	South Asia	Bos indicus	PRJNA343262	Amblash, Gujarat, India	225824145	0.9973	7.7459X	Excluded (PI-HAT ≥ 0.25)	/	/	Indigenous	Dairy	400-800	120-140	2000-6000	https://www.fao.org/dad-is/browse-by-country-and-species/zh/
SAMN05788513	Gir	South Asia	Bos indicus	PRJNA343262	Amblash, Gujarat, India	323945080	0.9967	11.1189X	Excluded (PI-HAT ≥ 0.25)	/	/	Indigenous	Dairy	400-800	120-140	2000-6000	https://www.fao.org/dad-is/browse-by-country-and-species/zh/
SAMN05788514	Gir	South Asia	Bos indicus	PRJNA343262	Amblash, Gujarat, India	293174809	0.998	9.9765X	Excluded (PI-HAT ≥ 0.25)	/	/	Indigenous	Dairy	400-800	120-140	2000-6000	https://www.fao.org/dad-is/browse-by-country-and-species/zh/
SAMN05788515	Gir	South Asia	Bos indicus	PRJNA343262	Amblash, Gujarat, India	158347845	0.997	5.3874X	Excluded (PI-HAT ≥ 0.25)	/	/	Indigenous	Dairy	400-800	120-140	2000-6000	https://www.fao.org/dad-is/browse-by-country-and-species/zh/
SRR2016751	Gir	South Asia	Bos indicus	PRJNA277147	Amblash, Gujarat, India	234819138	0.9972	8.105X	Passed	0.001	/	Indigenous	Dairy	400-800	120-140	2000-6000	https://www.fao.org/dad-is/browse-by-country-and-species/zh/
SRR2016753	Gir	South Asia	Bos indicus	PRJNA277147	Amblash, Gujarat, India	94266009	0.9971	3.1535X	Passed	1.2227	/	Indigenous	Dairy	400-800	120-140	2000-6000	https://www.fao.org/dad-is/browse-by-country-and-species/zh/
SRR2016754	Gir	South Asia	Bos indicus	PRJNA277147	Amblash, Gujarat, India	267257343	0.9978	9.1372X	Passed	0.001	/	Indigenous	Dairy	400-800	120-140	2000-6000	https://www.fao.org/dad-is/browse-by-country-and-species/zh/
SRR2016755	Gir	South Asia	Bos indicus	PRJNA277147	Amblash, Gujarat, India	167981431	0.9965	5.7374X	Passed	0.001	/	Indigenous	Dairy	400-800	120-140	2000-6000	https://www.fao.org/dad-is/browse-by-country-and-species/zh/
SRR2016752	Gir	South Asia	Bos indicus	PRJNA277147	Amblash, Gujarat, India	347927700	0.9962	12.0524X	Excluded (PI-HAT ≥ 0.25)	/	/	Indigenous	Dairy	400-800	120-140	2000-6000	https://www.fao.org/dad-is/browse-by-country-and-species/zh/
SRR8249134	Nelore	South Asia	Bos indicus	PRJNA507259	Nelore, Andhra, India	318744483	0.9893	11.9491X	Passed	1.1027	/	Commercial	/	400-800	>140	<2000	https://en.wikipedia.org/wiki/Nelore; https://pubmed.ncbi.nlm.nih.gov/40828965/
SRR8249135	Nelore	South Asia	Bos indicus	PRJNA507259	Nelore, Andhra, India	230016948	0.9921	8.6295X	Passed	2.5605	/	Commercial	/	400-800	>140	<2000	https://en.wikipedia.org/wiki/Nelore; https://pubmed.ncbi.nlm.nih.gov/40828965/
SRR8249136	Nelore	South Asia	Bos indicus	PRJNA507259	Nelore, Andhra, India	263206535	0.9903	9.8527X	Passed	1.5423	/	Commercial	/	400-800	>140	<2000	https://en.wikipedia.org/wiki/Nelore; https://pubmed.ncbi.nlm.nih.gov/40828965/
SRR8249137	Nelore	South Asia	Bos indicus	PRJNA507259	Nelore, Andhra, India	157403566	0.998	5.4311X	Excluded (PI-HAT ≥ 0.25)	/	/	Commercial	/	400-800	>140	<2000	https://en.wikipedia.org/wiki/Nelore; https://pubmed.ncbi.nlm.nih.gov/40828965/
SAMN05788523	Nelore	South Asia	Bos indicus	PRJNA343262	Nelore, Andhra, India	163219437	0.9977	5.6157X	Passed	0.001	/	Commercial	/	400-800	>140	<2000	https://en.wikipedia.org/wiki/Nelore; https://pubmed.ncbi.nlm.nih.gov/40828965/
SAMN05788525	Nelore	South Asia	Bos indicus	PRJNA343262	Nelore, Andhra, India	136770179	0.9985	4.6551X	Passed	0.5905	/	Commercial	/	400-800	>140	<2000	https://en.wikipedia.org/wiki/Nelore; https://pubmed.ncbi.nlm.nih.gov/40828965/
SAMN05788520	Nelore	South Asia	Bos indicus	PRJNA343262	Nelore, Andhra, India	180481507	0.9976	6.2503X	Excluded (PI-HAT ≥ 0.25)	/	/	Commercial	/	400-800	>140	<2000	https://en.wikipedia.org/wiki/Nelore; https://pubmed.ncbi.nlm.nih.gov/40828965/
SAMN05788521	Nelore	South Asia	Bos indicus	PRJNA343262	Nelore, Andhra, India	139516467	0.9972	4.7464X	Excluded (PI-HAT ≥ 0.25)	/	/	Commercial	/	400-800	>140	<2000	https://en.wikipedia.org/wiki/Nelore; https://pubmed.ncbi.nlm.nih.gov/40828965/
SAMN05788522	Nelore	South Asia	Bos indicus	PRJNA343262	Nelore, Andhra, India	187627434	0.998	6.3376X	Excluded (PI-HAT ≥ 0.25)	/	/	Commercial	/	400-800	>140	<2000	https://en.wikipedia.org/wiki/Nelore; https://pubmed.ncbi.nlm.nih.gov/40828965/
SAMN05788524	Nelore	South Asia	Bos indicus	PRJNA343262	Nelore, Andhra, India	231291321	0.9978	7.4403X	Excluded (PI-HAT ≥ 0.25)	/	/	Commercial	/	400-800	>140	<2000	https://en.wikipedia.org/wiki/Nelore; https://pubmed.ncbi.nlm.nih.gov/40828965/
SRR2016756	Nelore	South Asia	Bos indicus	PRJNA277147	Nelore, Andhra, India	187940331	0.9963	6.5257X	Passed	0.001	/	Commercial	/	400-800	>140	<2000	https://en.wikipedia.org/wiki/Nelore; https://pubmed.ncbi.nlm.nih.gov/40828965/
SRR2016757	Nelore	South Asia	Bos indicus	PRJNA277147	Nelore, Andhra, India	149562121	0.9964	5.1348X	Passed	0.001	/	Commercial	/	400-800	>140	<2000	https://en.wikipedia.org/wiki/Nelore; https://pubmed.ncbi.nlm.nih.gov/40828965/
SRR2016759	Nelore	South Asia	Bos indicus	PRJNA277147	Nelore, Andhra, India	203570153	0.9976	6.9024X	Passed	0.001	/	Commercial	/	400-800	>140	<2000	https://en.wikipedia.org/wiki/Nelore; https://pubmed.ncbi.nlm.nih.gov/40828965/
SRR2016762	Nelore	South Asia	Bos indicus	PRJNA277147	Nelore, Andhra, India	262511694	0.9975	8.5901X	Passed	0.001	/	Commercial	/	400-800	>140	<2000	https://en.wikipedia.org/wiki/Nelore; https://pubmed.ncbi.nlm.nih.gov/40828965/
SRR12632082	Red Sindhi	South Asia	Bos indicus	PRJNA658727	Sindh province, Pakisitan	232753173	0.9959	12.2759X	Passed	15.3047	Arid-heat	Indigenous	Dairy	400-800	115-140	<2000	https://www.fao.org/dad-is/browse-by-country-and-species/zh/
SRR12632093	Red Sindhi	South Asia	Bos indicus	PRJNA658727	Sindh province, Pakisitan	241538344	0.9939	12.7261X	Passed	0.001	Arid-heat	Indigenous	Dairy	400-800	115-140	<2000	https://www.fao.org/dad-is/browse-by-country-and-species/zh/
SRR12632104	Red Sindhi	South Asia	Bos indicus	PRJNA658727	Sindh province, Pakisitan	277055518	0.9955	14.6351X	Passed	2.2767	Arid-heat	Indigenous	Dairy	400-800	115-140	<2000	https://www.fao.org/dad-is/browse-by-country-and-species/zh/
SRR12632115	Red Sindhi	South Asia	Bos indicus	PRJNA658727	Sindh province, Pakisitan	255407833	0.9956	13.4965X	Passed	5.7893	Arid-heat	Indigenous	Dairy	400-800	115-140	<2000	https://www.fao.org/dad-is/browse-by-country-and-species/zh/
SRR13114531	Red Sindhi	South Asia	Bos indicus	PRJNA658727	Sindh province, Pakisitan	301970893	0.9976	10.7954X	Passed	0.001	Arid-heat	Indigenous	Dairy	400-800	115-140	<2000	https://www.fao.org/dad-is/browse-by-country-and-species/zh/
SRR13114532	Red Sindhi	South Asia	Bos indicus	PRJNA658727	Sindh province, Pakisitan	304019211	0.9933	10.8451X	Passed	0.001	Arid-heat	Indigenous	Dairy	400-800	115-140	<2000	https://www.fao.org/dad-is/browse-by-country-and-species/zh/
SRR13114533	Red Sindhi	South Asia	Bos indicus	PRJNA658727	Sindh province, Pakisitan	301809604	0.9977	10.7485X	Passed	0.001	Arid-heat	Indigenous	Dairy	400-800	115-140	<2000	https://www.fao.org/dad-is/browse-by-country-and-species/zh/
SRR13114534	Red Sindhi	South Asia	Bos indicus	PRJNA658727	Sindh province, Pakisitan	304735237	0.9976	10.9064X	Passed	0.001	Arid-heat	Indigenous	Dairy	400-800	115-140	<2000	https://www.fao.org/dad-is/browse-by-country-and-species/zh/
SRR12632086	Red Sindhi	South Asia	Bos indicus	PRJNA658727	Sindh province, Pakisitan	257791573	0.9968	13.6582X	Excluded (PI-HAT ≥ 0.25)	/	/	Indigenous	Dairy	400-800	115-140	<2000	https://www.fao.org/dad-is/browse-by-country-and-species/zh/
SRR12632083	Sahiwal	South Asia	Bos indicus	PRJNA658727	Sahiwal, Punjab, Pakistan	198136216	0.9959	10.3559X	Passed	7.063	Arid-heat	Indigenous	Dairy	400-800	>140	<2000	https://www.fao.org/dad-is/browse-by-country-and-species/zh/
SRR12632085	Sahiwal	South Asia	Bos indicus	PRJNA658727	Sahiwal, Punjab, Pakistan	282405125	0.9956	14.741X	Passed	0.001	Arid-heat	Indigenous	Dairy	400-800	>140	<2000	https://www.fao.org/dad-is/browse-by-country-and-species/zh/
SRR12632108	Sahiwal	South Asia	Bos indicus	PRJNA658727	Sahiwal, Punjab, Pakistan	243973310	0.9955	12.7399X	Passed	0.001	Arid-heat	Indigenous	Dairy	400-800	>140	<2000	https://www.fao.org/dad-is/browse-by-country-and-species/zh/
SRR12632109	Sahiwal	South Asia	Bos indicus	PRJNA658727	Sahiwal, Punjab, Pakistan	206201885	0.9956	10.8607X	Passed	0.001	Arid-heat	Indigenous	Dairy	400-800	>140	<2000	https://www.fao.org/dad-is/browse-by-country-and-species/zh/
SRR12632110	Sahiwal	South Asia	Bos indicus	PRJNA658727	Sahiwal, Punjab, Pakistan	256270428	0.9953	13.3844X	Passed	0.001	Arid-heat	Indigenous	Dairy	400-800	>140	<2000	https://www.fao.org/dad-is/browse-by-country-and-species/zh/
SRR12632111	Sahiwal	South Asia	Bos indicus	PRJNA658727	Sahiwal, Punjab, Pakistan	209129769	0.9959	10.8843X	Passed	0.001	Arid-heat	Indigenous	Dairy	400-800	>140	<2000	https://www.fao.org/dad-is/browse-by-country-and-species/zh/
SRR13114524	Sahiwal	South Asia	Bos indicus	PRJNA658727	Sahiwal, Punjab, Pakistan	302681545	0.9975	10.7936X	Passed	0.001	Arid-heat	Indigenous	Dairy	400-800	>140	<2000	https://www.fao.org/dad-is/browse-by-country-and-species/zh/
SRR13114535	Sahiwal	South Asia	Bos indicus	PRJNA658727	Sahiwal, Punjab, Pakistan	302653283	0.9948	10.8246X	Passed	0.8493	Arid-heat	Indigenous	Dairy	400-800	>140	<2000	https://www.fao.org/dad-is/browse-by-country-and-species/zh/
SRR13114546	Sahiwal	South Asia	Bos indicus	PRJNA658727	Sahiwal, Punjab, Pakistan	299945465	0.9358	10.0435X	Passed	0.001	Arid-heat	Indigenous	Dairy	400-800	>140	<2000	https://www.fao.org/dad-is/browse-by-country-and-species/zh/
SRR8156151	Sahiwal	South Asia	Bos indicus	PRJNA496267	Sahiwal, Punjab, Pakistan	1501163044	0.9936	26.9206X	Passed	0.001	Arid-heat	Indigenous	Dairy	400-800	>140	<2000	https://www.fao.org/dad-is/browse-by-country-and-species/zh/
SAMN10358369	Sahiwal	South Asia	Bos indicus	PRJNA496267	Sahiwal, Punjab, Pakistan	2170390934	0.4772	18.2013X	Excluded (PI-HAT ≥ 0.25)	/	/	Indigenous	Dairy	400-800	>140	<2000	https://www.fao.org/dad-is/browse-by-country-and-species/zh/
SRR6936540	Sahiwal	South Asia	Bos indicus	PRJNA379859	Sahiwal, Punjab, Pakistan	409173298	0.9955	20.9563X	Passed	0.001	Arid-heat	Indigenous	Dairy	400-800	>140	<2000	https://www.fao.org/dad-is/browse-by-country-and-species/zh/
ERR4336349	Sahiwal	South Asia	Bos indicus	PRJEB39352	Sahiwal, Punjab, Pakistan	658271821	0.972	32.3212X	Passed	0.752	Arid-heat	Indigenous	Dairy	400-800	>140	<2000	https://www.fao.org/dad-is/browse-by-country-and-species/zh/
ERR4336437	Sahiwal	South Asia	Bos indicus	PRJEB39352	Sahiwal, Punjab, Pakistan	761974682	0.9947	38.5361X	Passed	7.0172	Arid-heat	Indigenous	Dairy	400-800	>140	<2000	https://www.fao.org/dad-is/browse-by-country-and-species/zh/
ERR4350687	Sahiwal	South Asia	Bos indicus	PRJEB39352	Sahiwal, Punjab, Pakistan	727832240	0.9922	36.703X	Passed	0.001	Arid-heat	Indigenous	Dairy	400-800	>140	<2000	https://www.fao.org/dad-is/browse-by-country-and-species/zh/
SRR17344641	Siraha	South Asia	Bos indicus	PRJNA658727	Siraha, Nepal	209746888	0.9941	11.152X	Passed	2.1457	/	Indigenous	/	NA	NA	NA	NA
SRR17344642	Siraha	South Asia	Bos indicus	PRJNA658727	Siraha, Nepal	201687602	0.9959	10.7503X	Passed	0.001	/	Indigenous	/	NA	NA	NA	NA
SRR17344643	Siraha	South Asia	Bos indicus	PRJNA658727	Siraha, Nepal	218177013	0.9951	11.5953X	Passed	0.001	/	Indigenous	/	NA	NA	NA	NA
SRR17344644	Siraha	South Asia	Bos indicus	PRJNA658727	Siraha, Nepal	222328015	0.9941	11.8316X	Passed	0.001	/	Indigenous	/	NA	NA	NA	NA
SRR17344645	Siraha	South Asia	Bos indicus	PRJNA658727	Siraha, Nepal	207827506	0.9976	11.0884X	Passed	0.001	/	Indigenous	/	NA	NA	NA	NA
SRR17344646	Siraha	South Asia	Bos indicus	PRJNA658727	Siraha, Nepal	219957412	0.9969	11.7107X	Passed	0.001	/	Indigenous	/	NA	NA	NA	NA
SRR17344647	Siraha	South Asia	Bos indicus	PRJNA658727	Siraha, Nepal	215639354	0.9963	11.4745X	Passed	0.001	/	Indigenous	/	NA	NA	NA	NA
SRR12632096	Tharparkar	South Asia	Bos indicus	PRJNA658727	Tharparkar, Sindh, Pakistan	235842140	0.9933	12.3385X	Passed	0.001	Arid-heat	Indigenous	/	400-800	NA	2000-6000	https://en.wikipedia.org/wiki/Tharparkar_cattle; https://www.fao.org/dad-is/browse-by-country-and-species/zh/
SRR12632098	Tharparkar	South Asia	Bos indicus	PRJNA658727	Tharparkar, Sindh, Pakistan	202826501	0.9898	10.5546X	Passed	0.001	Arid-heat	Indigenous	/	400-800	NA	2000-6000	https://en.wikipedia.org/wiki/Tharparkar_cattle; https://www.fao.org/dad-is/browse-by-country-and-species/zh/
SRR13114530	Tharparkar	South Asia	Bos indicus	PRJNA658727	Tharparkar, Sindh, Pakistan	295617569	0.9968	10.5986X	Passed	0.001	Arid-heat	Indigenous	/	400-800	NA	2000-6000	https://en.wikipedia.org/wiki/Tharparkar_cattle; https://www.fao.org/dad-is/browse-by-country-and-species/zh/
SRR12632077	Tharparkar	South Asia	Bos indicus	PRJNA658727	Tharparkar, Sindh, Pakistan	220606898	0.9963	11.5009X	Excluded (PI-HAT ≥ 0.25)	/	/	Indigenous	/	400-800	NA	2000-6000	https://en.wikipedia.org/wiki/Tharparkar_cattle; https://www.fao.org/dad-is/browse-by-country-and-species/zh/
SRR12632097	Tharparkar	South Asia	Bos indicus	PRJNA658727	Tharparkar, Sindh, Pakistan	215962963	0.9953	11.3244X	Excluded (PI-HAT ≥ 0.25)	/	/	Indigenous	/	400-800	NA	2000-6000	https://en.wikipedia.org/wiki/Tharparkar_cattle; https://www.fao.org/dad-is/browse-by-country-and-species/zh/
SRR13114529	Tharparkar	South Asia	Bos indicus	PRJNA658727	Tharparkar, Sindh, Pakistan	306421023	0.9928	10.8834X	Excluded (PI-HAT ≥ 0.25)	/	/	Indigenous	/	400-800	NA	2000-6000	https://en.wikipedia.org/wiki/Tharparkar_cattle; https://www.fao.org/dad-is/browse-by-country-and-species/zh/
SAMN10358370	Tharparkar	South Asia	Bos indicus	PRJNA496267	Tharparkar, Sindh, Pakistan	2136931318	0.9844	37.4031X	Excluded (PI-HAT ≥ 0.25)	/	/	Indigenous	/	400-800	NA	2000-6000	https://en.wikipedia.org/wiki/Tharparkar_cattle; https://www.fao.org/dad-is/browse-by-country-and-species/zh/
SRR8156149	Tharparkar	South Asia	Bos indicus	PRJNA496267	Tharparkar, Sindh, Pakistan	925386625	0.9923	16.42X	Excluded (PI-HAT ≥ 0.25)	/	/	Indigenous	/	400-800	NA	2000-6000	https://en.wikipedia.org/wiki/Tharparkar_cattle; https://www.fao.org/dad-is/browse-by-country-and-species/zh/
SRR8053287	Tharparkar	South Asia	Bos indicus	PRJNA493191	Tharparkar, Sindh, Pakistan	311947979	0.9745	16.1014X	Passed	4.3493	Arid-heat	Indigenous	/	400-800	NA	2000-6000	https://en.wikipedia.org/wiki/Tharparkar_cattle; https://www.fao.org/dad-is/browse-by-country-and-species/zh/
SRR8053288	Tharparkar	South Asia	Bos indicus	PRJNA493191	Tharparkar, Sindh, Pakistan	328272523	0.9959	18.2808X	Passed	0.001	Arid-heat	Indigenous	/	400-800	NA	2000-6000	https://en.wikipedia.org/wiki/Tharparkar_cattle; https://www.fao.org/dad-is/browse-by-country-and-species/zh/
SRR8053289	Tharparkar	South Asia	Bos indicus	PRJNA493191	Tharparkar, Sindh, Pakistan	300967045	0.9868	14.9483X	Passed	6.899	Arid-heat	Indigenous	/	400-800	NA	2000-6000	https://en.wikipedia.org/wiki/Tharparkar_cattle; https://www.fao.org/dad-is/browse-by-country-and-species/zh/
SRR6936538	Tharparkar	South Asia	Bos indicus	PRJNA379859	Tharparkar, Sindh, Pakistan	321541313	0.9923	16.5496X	Passed	0.001	Arid-heat	Indigenous	/	400-800	NA	2000-6000	https://en.wikipedia.org/wiki/Tharparkar_cattle; https://www.fao.org/dad-is/browse-by-country-and-species/zh/
SRR12578331	Thawalam	South Asia	Bos indicus	PRJNA658727	Sri Lanka, South Asia	249173046	0.996	13.292X	Passed	1.6543	Humid-heat	Indigenous	/	NA	NA	NA	NA
SRR12578332	Thawalam	South Asia	Bos indicus	PRJNA658727	Sri Lanka, South Asia	207435110	0.9766	10.8439X	Passed	0.001	Humid-heat	Indigenous	/	NA	NA	NA	NA
SRR12578333	Thawalam	South Asia	Bos indicus	PRJNA658727	Sri Lanka, South Asia	204601350	0.9808	10.7259X	Passed	4.1254	Humid-heat	Indigenous	/	NA	NA	NA	NA
SRR12578342	Thawalam	South Asia	Bos indicus	PRJNA658727	Sri Lanka, South Asia	225467515	0.994	11.9997X	Passed	0.001	Humid-heat	Indigenous	/	NA	NA	NA	NA
SRR12578343	Thawalam	South Asia	Bos indicus	PRJNA658727	Sri Lanka, South Asia	210189793	0.9956	11.2113X	Passed	0.001	Humid-heat	Indigenous	/	NA	NA	NA	NA
SRR12578344	Thawalam	South Asia	Bos indicus	PRJNA658727	Sri Lanka, South Asia	255281670	0.9913	13.5754X	Passed	0.001	Humid-heat	Indigenous	/	NA	NA	NA	NA
SRR12578345	Thawalam	South Asia	Bos indicus	PRJNA658727	Sri Lanka, South Asia	254249419	0.9957	13.5698X	Passed	0.001	Humid-heat	Indigenous	/	NA	NA	NA	NA
SRR12578347	Thawalam	South Asia	Bos indicus	PRJNA658727	Sri Lanka, South Asia	291826562	0.9938	15.5353X	Passed	2.0155	Humid-heat	Indigenous	/	NA	NA	NA	NA
SRR12578348	Thawalam	South Asia	Bos indicus	PRJNA658727	Sri Lanka, South Asia	203419362	0.9952	10.8546X	Passed	0.001	Humid-heat	Indigenous	/	NA	NA	NA	NA
SRR12578350	Thawalam	South Asia	Bos indicus	PRJNA658727	Sri Lanka, South Asia	257942602	0.9856	13.6337X	Passed	0.001	Humid-heat	Indigenous	/	NA	NA	NA	NA
SRR12578351	Thawalam	South Asia	Bos indicus	PRJNA658727	Sri Lanka, South Asia	233665845	0.9953	12.4533X	Passed	0.001	Humid-heat	Indigenous	/	NA	NA	NA	NA
SRR12578352	Thawalam	South Asia	Bos indicus	PRJNA658727	Sri Lanka, South Asia	214713798	0.9882	11.3764X	Passed	0.001	Humid-heat	Indigenous	/	NA	NA	NA	NA
SRR12578353	Thawalam	South Asia	Bos indicus	PRJNA658727	Sri Lanka, South Asia	207061858	0.9873	10.8804X	Passed	0.001	Humid-heat	Indigenous	/	NA	NA	NA	NA
SRR12578354	Thawalam	South Asia	Bos indicus	PRJNA658727	Sri Lanka, South Asia	203570042	0.9956	10.862X	Passed	0.001	Humid-heat	Indigenous	/	NA	NA	NA	NA
SRR12578355	Thawalam	South Asia	Bos indicus	PRJNA658727	Sri Lanka, South Asia	203861282	0.9941	10.8421X	Passed	1.3323	Humid-heat	Indigenous	/	NA	NA	NA	NA
SRR12578356	Thawalam	South Asia	Bos indicus	PRJNA658727	Sri Lanka, South Asia	203551900	0.9957	10.8738X	Passed	0.001	Humid-heat	Indigenous	/	NA	NA	NA	NA
SRR12578357	Thawalam	South Asia	Bos indicus	PRJNA658727	Sri Lanka, South Asia	203744075	0.9961	10.8657X	Passed	0.001	Humid-heat	Indigenous	/	NA	NA	NA	NA
SRR12578358	Thawalam	South Asia	Bos indicus	PRJNA658727	Sri Lanka, South Asia	209741828	0.9855	11.0394X	Passed	0.001	Humid-heat	Indigenous	/	NA	NA	NA	NA
SRR12578359	Thawalam	South Asia	Bos indicus	PRJNA658727	Sri Lanka, South Asia	233877243	0.996	12.5063X	Passed	0.5776	Humid-heat	Indigenous	/	NA	NA	NA	NA
SRR12578360	Thawalam	South Asia	Bos indicus	PRJNA658727	Sri Lanka, South Asia	223164111	0.9952	11.8371X	Passed	3.0507	Humid-heat	Indigenous	/	NA	NA	NA	NA
SRR12578330	Thawalam	South Asia	Bos indicus	PRJNA658727	Sri Lanka, South Asia	212220852	0.9925	11.3001X	Excluded (PI-HAT ≥ 0.25)	/	/	Indigenous	/	NA	NA	NA	NA
SRR12578346	Thawalam	South Asia	Bos indicus	PRJNA658727	Sri Lanka, South Asia	221740996	0.9957	11.8201X	Excluded (PI-HAT ≥ 0.25)	/	/	Indigenous	/	NA	NA	NA	NA
SRR17333808	Chaidamu	Northwest China	Bos taurus	PRJNA658727	Geermu, Haixi, Qinghai, China	222808718	0.9969	11.98X	Passed	85.0819	Growth (as control); Humid-heat (as control)	Indigenous	/	<400	<120	<2000	https://zypc.nahs.org.cn/pzml/detail.html?articleId=2401&showButton=true; https://pubmed.ncbi.nlm.nih.gov/40828965/
SRR17333809	Chaidamu	Northwest China	Bos taurus	PRJNA658727	Geermu, Haixi, Qinghai, China	235919432	0.9975	12.6922X	Passed	83.4765	Growth (as control); Humid-heat (as control)	Indigenous	/	<400	<120	<2000	https://zypc.nahs.org.cn/pzml/detail.html?articleId=2401&showButton=true; https://pubmed.ncbi.nlm.nih.gov/40828965/
SRR17333810	Chaidamu	Northwest China	Bos taurus	PRJNA658727	Geermu, Haixi, Qinghai, China	242168794	0.9974	13.0043X	Passed	84.3243	Growth (as control); Humid-heat (as control)	Indigenous	/	<400	<120	<2000	https://zypc.nahs.org.cn/pzml/detail.html?articleId=2401&showButton=true; https://pubmed.ncbi.nlm.nih.gov/40828965/
SRR17333811	Chaidamu	Northwest China	Bos taurus	PRJNA658727	Geermu, Haixi, Qinghai, China	240843406	0.9971	12.9545X	Passed	83.0345	Growth (as control); Humid-heat (as control)	Indigenous	/	<400	<120	<2000	https://zypc.nahs.org.cn/pzml/detail.html?articleId=2401&showButton=true; https://pubmed.ncbi.nlm.nih.gov/40828965/
SRR17333812	Chaidamu	Northwest China	Bos taurus	PRJNA658727	Geermu, Haixi, Qinghai, China	292763591	0.9969	15.7419X	Passed	82.6658	Growth (as control); Humid-heat (as control)	Indigenous	/	<400	<120	<2000	https://zypc.nahs.org.cn/pzml/detail.html?articleId=2401&showButton=true; https://pubmed.ncbi.nlm.nih.gov/40828965/
SRR17333813	Chaidamu	Northwest China	Bos taurus	PRJNA658727	Geermu, Haixi, Qinghai, China	241219536	0.9974	12.9782X	Passed	83.7947	Growth (as control); Humid-heat (as control)	Indigenous	/	<400	<120	<2000	https://zypc.nahs.org.cn/pzml/detail.html?articleId=2401&showButton=true; https://pubmed.ncbi.nlm.nih.gov/40828965/
SRR5507270	Chaidamu	Northwest China	Bos taurus	PRJNA379859	Geermu, Haixi, Qinghai, China	212138158	0.9937	10.913X	Passed	82.9138	Growth (as control); Humid-heat (as control)	Indigenous	/	<400	<120	<2000	https://zypc.nahs.org.cn/pzml/detail.html?articleId=2401&showButton=true; https://pubmed.ncbi.nlm.nih.gov/40828965/
SRR5507272	Chaidamu	Northwest China	Bos taurus	PRJNA379859	Geermu, Haixi, Qinghai, China	224467408	0.9965	11.6892X	Passed	83.7442	Growth (as control); Humid-heat (as control)	Indigenous	/	<400	<120	<2000	https://zypc.nahs.org.cn/pzml/detail.html?articleId=2401&showButton=true; https://pubmed.ncbi.nlm.nih.gov/40828965/
SRR5507268	Chaidamu	Northwest China	Bos taurus	PRJNA379859	Geermu, Haixi, Qinghai, China	194789987	0.9986	10.1601X	Excluded (PI-HAT ≥ 0.25)	/	/	Indigenous	/	<400	<120	<2000	https://zypc.nahs.org.cn/pzml/detail.html?articleId=2401&showButton=true; https://pubmed.ncbi.nlm.nih.gov/40828965/
SRR5507269	Chaidamu	Northwest China	Bos taurus	PRJNA379859	Geermu, Haixi, Qinghai, China	245173720	0.9982	12.8033X	Excluded (PI-HAT ≥ 0.25)	/	/	Indigenous	/	<400	<120	<2000	https://zypc.nahs.org.cn/pzml/detail.html?articleId=2401&showButton=true; https://pubmed.ncbi.nlm.nih.gov/40828965/
SRR5507271	Chaidamu	Northwest China	Bos taurus	PRJNA379859	Geermu, Haixi, Qinghai, China	186141293	0.9963	9.6989X	Excluded (PI-HAT ≥ 0.25)	/	/	Indigenous	/	<400	<120	<2000	https://zypc.nahs.org.cn/pzml/detail.html?articleId=2401&showButton=true; https://pubmed.ncbi.nlm.nih.gov/40828965/
SRR6234772	Kazakh	Northwest China	Bos taurus	PRJNA396672	Yining,Yili, Xinjing, China	329601649	0.998	11.5143X	Passed	91.5523	Growth (as control)	Indigenous	/	<400	<120	<2000	https://baike.baidu.com/item/%E5%93%88%E8%90%A8%E5%85%8B%E7%89%9B/10563607?fr=ge_ala; https://pubmed.ncbi.nlm.nih.gov/40828965/
SRR6234773	Kazakh	Northwest China	Bos taurus	PRJNA396672	Yining,Yili, Xinjing, China	307759891	0.998	10.7231X	Passed	90.0971	Growth (as control)	Indigenous	/	<400	<120	<2000	https://baike.baidu.com/item/%E5%93%88%E8%90%A8%E5%85%8B%E7%89%9B/10563607?fr=ge_ala; https://pubmed.ncbi.nlm.nih.gov/40828965/
SRR5507252	Kazakh	Northwest China	Bos taurus	PRJNA379859	Yining,Yili, Xinjing, China	184956742	0.9977	9.5462X	Passed	94.1385	Growth (as control)	Indigenous	/	<400	<120	<2000	https://baike.baidu.com/item/%E5%93%88%E8%90%A8%E5%85%8B%E7%89%9B/10563607?fr=ge_ala; https://pubmed.ncbi.nlm.nih.gov/40828965/
SRR5507253	Kazakh	Northwest China	Bos taurus	PRJNA379859	Yining,Yili, Xinjing, China	216047088	0.9978	11.1355X	Passed	91.3919	Growth (as control)	Indigenous	/	<400	<120	<2000	https://baike.baidu.com/item/%E5%93%88%E8%90%A8%E5%85%8B%E7%89%9B/10563607?fr=ge_ala; https://pubmed.ncbi.nlm.nih.gov/40828965/
SRR5507254	Kazakh	Northwest China	Bos taurus	PRJNA379859	Yining,Yili, Xinjing, China	190087917	0.9984	9.8068X	Passed	93.2429	Growth (as control)	Indigenous	/	<400	<120	<2000	https://baike.baidu.com/item/%E5%93%88%E8%90%A8%E5%85%8B%E7%89%9B/10563607?fr=ge_ala; https://pubmed.ncbi.nlm.nih.gov/40828965/
SRR5507255	Kazakh	Northwest China	Bos taurus	PRJNA379859	Yining,Yili, Xinjing, China	195372671	0.9972	10.0936X	Passed	88.8127	Growth (as control)	Indigenous	/	<400	<120	<2000	https://baike.baidu.com/item/%E5%93%88%E8%90%A8%E5%85%8B%E7%89%9B/10563607?fr=ge_ala; https://pubmed.ncbi.nlm.nih.gov/40828965/
SRR5507256	Kazakh	Northwest China	Bos taurus	PRJNA379859	Yining,Yili, Xinjing, China	218709005	0.9982	11.3308X	Passed	91.7927	Growth (as control)	Indigenous	/	<400	<120	<2000	https://baike.baidu.com/item/%E5%93%88%E8%90%A8%E5%85%8B%E7%89%9B/10563607?fr=ge_ala; https://pubmed.ncbi.nlm.nih.gov/40828965/
SRR5507257	Kazakh	Northwest China	Bos taurus	PRJNA379859	Yining,Yili, Xinjing, China	212951722	0.9982	11.0293X	Passed	89.8007	Growth (as control)	Indigenous	/	<400	<120	<2000	https://baike.baidu.com/item/%E5%93%88%E8%90%A8%E5%85%8B%E7%89%9B/10563607?fr=ge_ala; https://pubmed.ncbi.nlm.nih.gov/40828965/
SRR5507258	Kazakh	Northwest China	Bos taurus	PRJNA379859	Yining,Yili, Xinjing, China	236382624	0.9983	12.466X	Passed	91.4676	Growth (as control)	Indigenous	/	<400	<120	<2000	https://baike.baidu.com/item/%E5%93%88%E8%90%A8%E5%85%8B%E7%89%9B/10563607?fr=ge_ala; https://pubmed.ncbi.nlm.nih.gov/40828965/
SRR5507259	Kazakh	Northwest China	Bos taurus	PRJNA379859	Yining,Yili, Xinjing, China	222752454	0.9981	11.7788X	Passed	94.8128	Growth (as control)	Indigenous	/	<400	<120	<2000	https://baike.baidu.com/item/%E5%93%88%E8%90%A8%E5%85%8B%E7%89%9B/10563607?fr=ge_ala; https://pubmed.ncbi.nlm.nih.gov/40828965/
SRR5507260	Kazakh	Northwest China	Bos taurus	PRJNA379859	Yining,Yili, Xinjing, China	239632840	0.9982	12.6849X	Passed	91.3017	Growth (as control)	Indigenous	/	<400	<120	<2000	https://baike.baidu.com/item/%E5%93%88%E8%90%A8%E5%85%8B%E7%89%9B/10563607?fr=ge_ala; https://pubmed.ncbi.nlm.nih.gov/40828965/
SRR14879646	Mongolian	Northwest China	Bos taurus	PRJNA737584	Kuerl, Bayingolin, Xinjiang, China	799145025	0.997	43.1149X	Passed	90.6429	Growth (as control); Humid-heat (as control)	Indigenous	/	<400	120-140	<2000	https://kns.cnki.net/KXReader/Detail?invoice=NiQrx23tXogZ2W%2BdHuaFvwiZi%2BFZAV5YDTxIzRkgj8RlDONZ7aojj2olUO0h9AcfIjHt910uBweuZ7%2BaeGw79fn0QnTtIJEvqAjQCoJfp5Orhf%2BEpISrvZ37CNCYei81gkypysLfWdWXoG4VXjyDigiHU%2Bp5FvizTht%2BymgNf8Y%3D&DBCODE=CJFD&FileName=XJCM201203017&TABLEName=cjfd2012&nonce=9424ABBBEFA84E029A9A1903C90C7268&TIMESTAMP=1689562069876&uid= ； https://baike.sogou.com/v8629049.htm; https…
SRR14879645	Mongolian	Northwest China	Bos taurus	PRJNA737584	Kuerl, Bayingolin, Xinjiang, China	597847117	0.9977	32.2411X	Passed	91.3682	Growth (as control); Humid-heat (as control)	Indigenous	/	<400	120-140	<2000	https://kns.cnki.net/KXReader/Detail?invoice=NiQrx23tXogZ2W%2BdHuaFvwiZi%2BFZAV5YDTxIzRkgj8RlDONZ7aojj2olUO0h9AcfIjHt910uBweuZ7%2BaeGw79fn0QnTtIJEvqAjQCoJfp5Orhf%2BEpISrvZ37CNCYei81gkypysLfWdWXoG4VXjyDigiHU%2Bp5FvizTht%2BymgNf8Y%3D&DBCODE=CJFD&FileName=XJCM201203017&TABLEName=cjfd2012&nonce=9424ABBBEFA84E029A9A1903C90C7268&TIMESTAMP=1689562069876&uid= ； https://baike.sogou.com/v8629049.htm; https…
SRR14879644	Mongolian	Northwest China	Bos taurus	PRJNA737584	Kuerl, Bayingolin, Xinjiang, China	559403574	0.9977	30.1681X	Passed	90.5833	Growth (as control); Humid-heat (as control)	Indigenous	/	<400	120-140	<2000	https://kns.cnki.net/KXReader/Detail?invoice=NiQrx23tXogZ2W%2BdHuaFvwiZi%2BFZAV5YDTxIzRkgj8RlDONZ7aojj2olUO0h9AcfIjHt910uBweuZ7%2BaeGw79fn0QnTtIJEvqAjQCoJfp5Orhf%2BEpISrvZ37CNCYei81gkypysLfWdWXoG4VXjyDigiHU%2Bp5FvizTht%2BymgNf8Y%3D&DBCODE=CJFD&FileName=XJCM201203017&TABLEName=cjfd2012&nonce=9424ABBBEFA84E029A9A1903C90C7268&TIMESTAMP=1689562069876&uid= ； https://baike.sogou.com/v8629049.htm; https…
SRR14879669	Mongolian	Northwest China	Bos taurus	PRJNA737584	Kuerl, Bayingolin, Xinjiang, China	652517365	0.9975	35.1925X	Passed	92.7637	Growth (as control); Humid-heat (as control)	Indigenous	/	<400	120-140	<2000	https://kns.cnki.net/KXReader/Detail?invoice=NiQrx23tXogZ2W%2BdHuaFvwiZi%2BFZAV5YDTxIzRkgj8RlDONZ7aojj2olUO0h9AcfIjHt910uBweuZ7%2BaeGw79fn0QnTtIJEvqAjQCoJfp5Orhf%2BEpISrvZ37CNCYei81gkypysLfWdWXoG4VXjyDigiHU%2Bp5FvizTht%2BymgNf8Y%3D&DBCODE=CJFD&FileName=XJCM201203017&TABLEName=cjfd2012&nonce=9424ABBBEFA84E029A9A1903C90C7268&TIMESTAMP=1689562069876&uid= ； https://baike.sogou.com/v8629049.htm; https…
SRR14879668	Mongolian	Northwest China	Bos taurus	PRJNA737584	Kuerl, Bayingolin, Xinjiang, China	589314615	0.9978	31.7843X	Passed	89.0949	Growth (as control); Humid-heat (as control)	Indigenous	/	<400	120-140	<2000	https://kns.cnki.net/KXReader/Detail?invoice=NiQrx23tXogZ2W%2BdHuaFvwiZi%2BFZAV5YDTxIzRkgj8RlDONZ7aojj2olUO0h9AcfIjHt910uBweuZ7%2BaeGw79fn0QnTtIJEvqAjQCoJfp5Orhf%2BEpISrvZ37CNCYei81gkypysLfWdWXoG4VXjyDigiHU%2Bp5FvizTht%2BymgNf8Y%3D&DBCODE=CJFD&FileName=XJCM201203017&TABLEName=cjfd2012&nonce=9424ABBBEFA84E029A9A1903C90C7268&TIMESTAMP=1689562069876&uid= ； https://baike.sogou.com/v8629049.htm; https…
SRR14879667	Mongolian	Northwest China	Bos taurus	PRJNA737584	Kuerl, Bayingolin, Xinjiang, China	635987625	0.9963	34.2689X	Passed	93.6535	Growth (as control); Humid-heat (as control)	Indigenous	/	<400	120-140	<2000	https://kns.cnki.net/KXReader/Detail?invoice=NiQrx23tXogZ2W%2BdHuaFvwiZi%2BFZAV5YDTxIzRkgj8RlDONZ7aojj2olUO0h9AcfIjHt910uBweuZ7%2BaeGw79fn0QnTtIJEvqAjQCoJfp5Orhf%2BEpISrvZ37CNCYei81gkypysLfWdWXoG4VXjyDigiHU%2Bp5FvizTht%2BymgNf8Y%3D&DBCODE=CJFD&FileName=XJCM201203017&TABLEName=cjfd2012&nonce=9424ABBBEFA84E029A9A1903C90C7268&TIMESTAMP=1689562069876&uid= ； https://baike.sogou.com/v8629049.htm; https…
SRR23424623	Mongolian	Northwest China	Bos taurus	PRJNA658783	Kuerl, Bayingolin, Xinjiang, China	263384653	0.9973	13.9669X	Passed	92.8495	Growth (as control); Humid-heat (as control)	Indigenous	/	<400	120-140	<2000	https://kns.cnki.net/KXReader/Detail?invoice=NiQrx23tXogZ2W%2BdHuaFvwiZi%2BFZAV5YDTxIzRkgj8RlDONZ7aojj2olUO0h9AcfIjHt910uBweuZ7%2BaeGw79fn0QnTtIJEvqAjQCoJfp5Orhf%2BEpISrvZ37CNCYei81gkypysLfWdWXoG4VXjyDigiHU%2Bp5FvizTht%2BymgNf8Y%3D&DBCODE=CJFD&FileName=XJCM201203017&TABLEName=cjfd2012&nonce=9424ABBBEFA84E029A9A1903C90C7268&TIMESTAMP=1689562069876&uid= ； https://baike.sogou.com/v8629049.htm; https…
SRR23424622	Mongolian	Northwest China	Bos taurus	PRJNA658782	Kuerl, Bayingolin, Xinjiang, China	267827508	0.9975	14.2739X	Passed	93.45	Growth (as control); Humid-heat (as control)	Indigenous	/	<400	120-140	<2000	https://kns.cnki.net/KXReader/Detail?invoice=NiQrx23tXogZ2W%2BdHuaFvwiZi%2BFZAV5YDTxIzRkgj8RlDONZ7aojj2olUO0h9AcfIjHt910uBweuZ7%2BaeGw79fn0QnTtIJEvqAjQCoJfp5Orhf%2BEpISrvZ37CNCYei81gkypysLfWdWXoG4VXjyDigiHU%2Bp5FvizTht%2BymgNf8Y%3D&DBCODE=CJFD&FileName=XJCM201203017&TABLEName=cjfd2012&nonce=9424ABBBEFA84E029A9A1903C90C7268&TIMESTAMP=1689562069876&uid= ； https://baike.sogou.com/v8629049.htm; https…
SRR10809662	Mongolian	Northwest China	Bos taurus	PRJNA598339	Inner Mongolia, China	292943764	0.9974	10.453X	Passed	91.7923	Growth (as control); Humid-heat (as control)	Indigenous	/	<400	120-140	<2000	https://kns.cnki.net/KXReader/Detail?invoice=NiQrx23tXogZ2W%2BdHuaFvwiZi%2BFZAV5YDTxIzRkgj8RlDONZ7aojj2olUO0h9AcfIjHt910uBweuZ7%2BaeGw79fn0QnTtIJEvqAjQCoJfp5Orhf%2BEpISrvZ37CNCYei81gkypysLfWdWXoG4VXjyDigiHU%2Bp5FvizTht%2BymgNf8Y%3D&DBCODE=CJFD&FileName=XJCM201203017&TABLEName=cjfd2012&nonce=9424ABBBEFA84E029A9A1903C90C7268&TIMESTAMP=1689562069876&uid= ； https://baike.sogou.com/v8629049.htm; https…
SRR10809653	Mongolian	Northwest China	Bos taurus	PRJNA598339	Inner Mongolia, China	263220859	0.9974	9.3965X	Passed	89.9248	Growth (as control); Humid-heat (as control)	Indigenous	/	<400	120-140	<2000	https://kns.cnki.net/KXReader/Detail?invoice=NiQrx23tXogZ2W%2BdHuaFvwiZi%2BFZAV5YDTxIzRkgj8RlDONZ7aojj2olUO0h9AcfIjHt910uBweuZ7%2BaeGw79fn0QnTtIJEvqAjQCoJfp5Orhf%2BEpISrvZ37CNCYei81gkypysLfWdWXoG4VXjyDigiHU%2Bp5FvizTht%2BymgNf8Y%3D&DBCODE=CJFD&FileName=XJCM201203017&TABLEName=cjfd2012&nonce=9424ABBBEFA84E029A9A1903C90C7268&TIMESTAMP=1689562069876&uid= ； https://baike.sogou.com/v8629049.htm; https…
SRR10809655	Mongolian	Northwest China	Bos taurus	PRJNA598339	Inner Mongolia, China	261913713	0.9986	9.4024X	Passed	94.1785	Growth (as control); Humid-heat (as control)	Indigenous	/	<400	120-140	<2000	https://kns.cnki.net/KXReader/Detail?invoice=NiQrx23tXogZ2W%2BdHuaFvwiZi%2BFZAV5YDTxIzRkgj8RlDONZ7aojj2olUO0h9AcfIjHt910uBweuZ7%2BaeGw79fn0QnTtIJEvqAjQCoJfp5Orhf%2BEpISrvZ37CNCYei81gkypysLfWdWXoG4VXjyDigiHU%2Bp5FvizTht%2BymgNf8Y%3D&DBCODE=CJFD&FileName=XJCM201203017&TABLEName=cjfd2012&nonce=9424ABBBEFA84E029A9A1903C90C7268&TIMESTAMP=1689562069876&uid= ； https://baike.sogou.com/v8629049.htm; https…
SRR10809652	Mongolian	Northwest China	Bos taurus	PRJNA598339	Inner Mongolia, China	291309568	0.9979	10.4295X	Passed	93.0153	Growth (as control); Humid-heat (as control)	Indigenous	/	<400	120-140	<2000	https://kns.cnki.net/KXReader/Detail?invoice=NiQrx23tXogZ2W%2BdHuaFvwiZi%2BFZAV5YDTxIzRkgj8RlDONZ7aojj2olUO0h9AcfIjHt910uBweuZ7%2BaeGw79fn0QnTtIJEvqAjQCoJfp5Orhf%2BEpISrvZ37CNCYei81gkypysLfWdWXoG4VXjyDigiHU%2Bp5FvizTht%2BymgNf8Y%3D&DBCODE=CJFD&FileName=XJCM201203017&TABLEName=cjfd2012&nonce=9424ABBBEFA84E029A9A1903C90C7268&TIMESTAMP=1689562069876&uid= ； https://baike.sogou.com/v8629049.htm; https…
SRR10809654	Mongolian	Northwest China	Bos taurus	PRJNA598339	Mongolia	210213327	0.9959	11.1079X	Passed	90.6459	Growth (as control); Humid-heat (as control)	Indigenous	/	<400	120-140	<2000	https://kns.cnki.net/KXReader/Detail?invoice=NiQrx23tXogZ2W%2BdHuaFvwiZi%2BFZAV5YDTxIzRkgj8RlDONZ7aojj2olUO0h9AcfIjHt910uBweuZ7%2BaeGw79fn0QnTtIJEvqAjQCoJfp5Orhf%2BEpISrvZ37CNCYei81gkypysLfWdWXoG4VXjyDigiHU%2Bp5FvizTht%2BymgNf8Y%3D&DBCODE=CJFD&FileName=XJCM201203017&TABLEName=cjfd2012&nonce=9424ABBBEFA84E029A9A1903C90C7268&TIMESTAMP=1689562069876&uid= ； https://baike.sogou.com/v8629049.htm; https…
SRR10809661	Mongolian	Northwest China	Bos taurus	PRJNA598339	Mongolia	181106529	0.9971	9.6278X	Passed	88.3664	Growth (as control); Humid-heat (as control)	Indigenous	/	<400	120-140	<2000	https://kns.cnki.net/KXReader/Detail?invoice=NiQrx23tXogZ2W%2BdHuaFvwiZi%2BFZAV5YDTxIzRkgj8RlDONZ7aojj2olUO0h9AcfIjHt910uBweuZ7%2BaeGw79fn0QnTtIJEvqAjQCoJfp5Orhf%2BEpISrvZ37CNCYei81gkypysLfWdWXoG4VXjyDigiHU%2Bp5FvizTht%2BymgNf8Y%3D&DBCODE=CJFD&FileName=XJCM201203017&TABLEName=cjfd2012&nonce=9424ABBBEFA84E029A9A1903C90C7268&TIMESTAMP=1689562069876&uid= ； https://baike.sogou.com/v8629049.htm; https…
SRR10809659	Mongolian	Northwest China	Bos taurus	PRJNA598339	Mongolia	98999028	0.9983	5.2718X	Passed	93.1036	Growth (as control); Humid-heat (as control)	Indigenous	/	<400	120-140	<2000	https://kns.cnki.net/KXReader/Detail?invoice=NiQrx23tXogZ2W%2BdHuaFvwiZi%2BFZAV5YDTxIzRkgj8RlDONZ7aojj2olUO0h9AcfIjHt910uBweuZ7%2BaeGw79fn0QnTtIJEvqAjQCoJfp5Orhf%2BEpISrvZ37CNCYei81gkypysLfWdWXoG4VXjyDigiHU%2Bp5FvizTht%2BymgNf8Y%3D&DBCODE=CJFD&FileName=XJCM201203017&TABLEName=cjfd2012&nonce=9424ABBBEFA84E029A9A1903C90C7268&TIMESTAMP=1689562069876&uid= ； https://baike.sogou.com/v8629049.htm; https…
SRR10809658	Mongolian	Northwest China	Bos taurus	PRJNA598339	Mongolia	215065966	0.9968	11.4145X	Passed	87.9333	Growth (as control); Humid-heat (as control)	Indigenous	/	<400	120-140	<2000	https://kns.cnki.net/KXReader/Detail?invoice=NiQrx23tXogZ2W%2BdHuaFvwiZi%2BFZAV5YDTxIzRkgj8RlDONZ7aojj2olUO0h9AcfIjHt910uBweuZ7%2BaeGw79fn0QnTtIJEvqAjQCoJfp5Orhf%2BEpISrvZ37CNCYei81gkypysLfWdWXoG4VXjyDigiHU%2Bp5FvizTht%2BymgNf8Y%3D&DBCODE=CJFD&FileName=XJCM201203017&TABLEName=cjfd2012&nonce=9424ABBBEFA84E029A9A1903C90C7268&TIMESTAMP=1689562069876&uid= ； https://baike.sogou.com/v8629049.htm; https…
SRR10809650	Mongolian	Northwest China	Bos taurus	PRJNA598339	Mongolia	175920411	0.9954	9.3023X	Passed	89.2798	Growth (as control); Humid-heat (as control)	Indigenous	/	<400	120-140	<2000	https://kns.cnki.net/KXReader/Detail?invoice=NiQrx23tXogZ2W%2BdHuaFvwiZi%2BFZAV5YDTxIzRkgj8RlDONZ7aojj2olUO0h9AcfIjHt910uBweuZ7%2BaeGw79fn0QnTtIJEvqAjQCoJfp5Orhf%2BEpISrvZ37CNCYei81gkypysLfWdWXoG4VXjyDigiHU%2Bp5FvizTht%2BymgNf8Y%3D&DBCODE=CJFD&FileName=XJCM201203017&TABLEName=cjfd2012&nonce=9424ABBBEFA84E029A9A1903C90C7268&TIMESTAMP=1689562069876&uid= ； https://baike.sogou.com/v8629049.htm; https…
SRR10809663	Mongolian	Northwest China	Bos taurus	PRJNA598339	Inner Mongolia, China	294235253	0.9971	10.4877X	Excluded (PI-HAT ≥ 0.25)	/	/	Indigenous	/	<400	120-140	<2000	https://kns.cnki.net/KXReader/Detail?invoice=NiQrx23tXogZ2W%2BdHuaFvwiZi%2BFZAV5YDTxIzRkgj8RlDONZ7aojj2olUO0h9AcfIjHt910uBweuZ7%2BaeGw79fn0QnTtIJEvqAjQCoJfp5Orhf%2BEpISrvZ37CNCYei81gkypysLfWdWXoG4VXjyDigiHU%2Bp5FvizTht%2BymgNf8Y%3D&DBCODE=CJFD&FileName=XJCM201203017&TABLEName=cjfd2012&nonce=9424ABBBEFA84E029A9A1903C90C7268&TIMESTAMP=1689562069876&uid= ； https://baike.sogou.com/v8629049.htm; https…
SRR10809651	Mongolian	Northwest China	Bos taurus	PRJNA598339	Inner Mongolia, China	292802751	0.998	10.4787X	Excluded (PI-HAT ≥ 0.25)	/	/	Indigenous	/	<400	120-140	<2000	https://kns.cnki.net/KXReader/Detail?invoice=NiQrx23tXogZ2W%2BdHuaFvwiZi%2BFZAV5YDTxIzRkgj8RlDONZ7aojj2olUO0h9AcfIjHt910uBweuZ7%2BaeGw79fn0QnTtIJEvqAjQCoJfp5Orhf%2BEpISrvZ37CNCYei81gkypysLfWdWXoG4VXjyDigiHU%2Bp5FvizTht%2BymgNf8Y%3D&DBCODE=CJFD&FileName=XJCM201203017&TABLEName=cjfd2012&nonce=9424ABBBEFA84E029A9A1903C90C7268&TIMESTAMP=1689562069876&uid= ； https://baike.sogou.com/v8629049.htm; https…
SRR10809660	Mongolian	Northwest China	Bos taurus	PRJNA598339	Mongolia	184611739	0.9969	9.8191X	Excluded (PI-HAT ≥ 0.25)	/	/	Indigenous	/	<400	120-140	<2000	https://kns.cnki.net/KXReader/Detail?invoice=NiQrx23tXogZ2W%2BdHuaFvwiZi%2BFZAV5YDTxIzRkgj8RlDONZ7aojj2olUO0h9AcfIjHt910uBweuZ7%2BaeGw79fn0QnTtIJEvqAjQCoJfp5Orhf%2BEpISrvZ37CNCYei81gkypysLfWdWXoG4VXjyDigiHU%2Bp5FvizTht%2BymgNf8Y%3D&DBCODE=CJFD&FileName=XJCM201203017&TABLEName=cjfd2012&nonce=9424ABBBEFA84E029A9A1903C90C7268&TIMESTAMP=1689562069876&uid= ； https://baike.sogou.com/v8629049.htm; https…
SRR10809657	Mongolian	Northwest China	Bos taurus	PRJNA598339	Mongolia	137170447	0.9979	7.3247X	Excluded (PI-HAT ≥ 0.25)	/	/	Indigenous	/	<400	120-140	<2000	https://kns.cnki.net/KXReader/Detail?invoice=NiQrx23tXogZ2W%2BdHuaFvwiZi%2BFZAV5YDTxIzRkgj8RlDONZ7aojj2olUO0h9AcfIjHt910uBweuZ7%2BaeGw79fn0QnTtIJEvqAjQCoJfp5Orhf%2BEpISrvZ37CNCYei81gkypysLfWdWXoG4VXjyDigiHU%2Bp5FvizTht%2BymgNf8Y%3D&DBCODE=CJFD&FileName=XJCM201203017&TABLEName=cjfd2012&nonce=9424ABBBEFA84E029A9A1903C90C7268&TIMESTAMP=1689562069876&uid= ； https://baike.sogou.com/v8629049.htm; https…
SRR10809656	Mongolian	Northwest China	Bos taurus	PRJNA598339	Mongolia	246840413	0.9976	13.1176X	Excluded (PI-HAT ≥ 0.25)	/	/	Indigenous	/	<400	120-140	<2000	https://kns.cnki.net/KXReader/Detail?invoice=NiQrx23tXogZ2W%2BdHuaFvwiZi%2BFZAV5YDTxIzRkgj8RlDONZ7aojj2olUO0h9AcfIjHt910uBweuZ7%2BaeGw79fn0QnTtIJEvqAjQCoJfp5Orhf%2BEpISrvZ37CNCYei81gkypysLfWdWXoG4VXjyDigiHU%2Bp5FvizTht%2BymgNf8Y%3D&DBCODE=CJFD&FileName=XJCM201203017&TABLEName=cjfd2012&nonce=9424ABBBEFA84E029A9A1903C90C7268&TIMESTAMP=1689562069876&uid= ； https://baike.sogou.com/v8629049.htm; https…
SRR10809649	Mongolian	Northwest China	Bos taurus	PRJNA598339	Mongolia	254928624	0.9972	13.5744X	Excluded (PI-HAT ≥ 0.25)	/	/	Indigenous	/	<400	120-140	<2000	https://kns.cnki.net/KXReader/Detail?invoice=NiQrx23tXogZ2W%2BdHuaFvwiZi%2BFZAV5YDTxIzRkgj8RlDONZ7aojj2olUO0h9AcfIjHt910uBweuZ7%2BaeGw79fn0QnTtIJEvqAjQCoJfp5Orhf%2BEpISrvZ37CNCYei81gkypysLfWdWXoG4VXjyDigiHU%2Bp5FvizTht%2BymgNf8Y%3D&DBCODE=CJFD&FileName=XJCM201203017&TABLEName=cjfd2012&nonce=9424ABBBEFA84E029A9A1903C90C7268&TIMESTAMP=1689562069876&uid= ； https://baike.sogou.com/v8629049.htm; https…
SRR10809648	Mongolian	Northwest China	Bos taurus	PRJNA598339	Mongolia	235817743	0.9971	12.5205X	Excluded (PI-HAT ≥ 0.25)	/	/	Indigenous	/	<400	120-140	<2000	https://kns.cnki.net/KXReader/Detail?invoice=NiQrx23tXogZ2W%2BdHuaFvwiZi%2BFZAV5YDTxIzRkgj8RlDONZ7aojj2olUO0h9AcfIjHt910uBweuZ7%2BaeGw79fn0QnTtIJEvqAjQCoJfp5Orhf%2BEpISrvZ37CNCYei81gkypysLfWdWXoG4VXjyDigiHU%2Bp5FvizTht%2BymgNf8Y%3D&DBCODE=CJFD&FileName=XJCM201203017&TABLEName=cjfd2012&nonce=9424ABBBEFA84E029A9A1903C90C7268&TIMESTAMP=1689562069876&uid= ； https://baike.sogou.com/v8629049.htm; https…
SRR6234777	Mongolian	Northwest China	Bos taurus	PRJNA396672	Kuerl, Bayingolin, Xinjiang, China	334483623	0.9981	11.6068X	Passed	98.0116	Growth (as control); Humid-heat (as control)	Indigenous	/	<400	120-140	<2000	https://kns.cnki.net/KXReader/Detail?invoice=NiQrx23tXogZ2W%2BdHuaFvwiZi%2BFZAV5YDTxIzRkgj8RlDONZ7aojj2olUO0h9AcfIjHt910uBweuZ7%2BaeGw79fn0QnTtIJEvqAjQCoJfp5Orhf%2BEpISrvZ37CNCYei81gkypysLfWdWXoG4VXjyDigiHU%2Bp5FvizTht%2BymgNf8Y%3D&DBCODE=CJFD&FileName=XJCM201203017&TABLEName=cjfd2012&nonce=9424ABBBEFA84E029A9A1903C90C7268&TIMESTAMP=1689562069876&uid= ； https://baike.sogou.com/v8629049.htm; https…
SRR6234776	Mongolian	Northwest China	Bos taurus	PRJNA396672	Kuerl, Bayingolin, Xinjiang, China	337645823	0.9985	11.7478X	Passed	97.5845	Growth (as control); Humid-heat (as control)	Indigenous	/	<400	120-140	<2000	https://kns.cnki.net/KXReader/Detail?invoice=NiQrx23tXogZ2W%2BdHuaFvwiZi%2BFZAV5YDTxIzRkgj8RlDONZ7aojj2olUO0h9AcfIjHt910uBweuZ7%2BaeGw79fn0QnTtIJEvqAjQCoJfp5Orhf%2BEpISrvZ37CNCYei81gkypysLfWdWXoG4VXjyDigiHU%2Bp5FvizTht%2BymgNf8Y%3D&DBCODE=CJFD&FileName=XJCM201203017&TABLEName=cjfd2012&nonce=9424ABBBEFA84E029A9A1903C90C7268&TIMESTAMP=1689562069876&uid= ； https://baike.sogou.com/v8629049.htm; https…
SRR5507265	Mongolian	Northwest China	Bos taurus	PRJNA379859	Kuerl, Bayingolin, Xinjiang, China	235705737	0.9975	12.2475X	Passed	84.9364	Growth (as control); Humid-heat (as control)	Indigenous	/	<400	120-140	<2000	https://kns.cnki.net/KXReader/Detail?invoice=NiQrx23tXogZ2W%2BdHuaFvwiZi%2BFZAV5YDTxIzRkgj8RlDONZ7aojj2olUO0h9AcfIjHt910uBweuZ7%2BaeGw79fn0QnTtIJEvqAjQCoJfp5Orhf%2BEpISrvZ37CNCYei81gkypysLfWdWXoG4VXjyDigiHU%2Bp5FvizTht%2BymgNf8Y%3D&DBCODE=CJFD&FileName=XJCM201203017&TABLEName=cjfd2012&nonce=9424ABBBEFA84E029A9A1903C90C7268&TIMESTAMP=1689562069876&uid= ； https://baike.sogou.com/v8629049.htm; https…
SRR5507264	Mongolian	Northwest China	Bos taurus	PRJNA379859	Kuerl, Bayingolin, Xinjiang, China	223426984	0.9979	11.5895X	Passed	79.2319	Growth (as control); Humid-heat (as control)	Indigenous	/	<400	120-140	<2000	https://kns.cnki.net/KXReader/Detail?invoice=NiQrx23tXogZ2W%2BdHuaFvwiZi%2BFZAV5YDTxIzRkgj8RlDONZ7aojj2olUO0h9AcfIjHt910uBweuZ7%2BaeGw79fn0QnTtIJEvqAjQCoJfp5Orhf%2BEpISrvZ37CNCYei81gkypysLfWdWXoG4VXjyDigiHU%2Bp5FvizTht%2BymgNf8Y%3D&DBCODE=CJFD&FileName=XJCM201203017&TABLEName=cjfd2012&nonce=9424ABBBEFA84E029A9A1903C90C7268&TIMESTAMP=1689562069876&uid= ； https://baike.sogou.com/v8629049.htm; https…
SRR5507263	Mongolian	Northwest China	Bos taurus	PRJNA379859	Kuerl, Bayingolin, Xinjiang, China	224291793	0.9981	11.6556X	Passed	75.8635	Growth (as control); Humid-heat (as control)	Indigenous	/	<400	120-140	<2000	https://kns.cnki.net/KXReader/Detail?invoice=NiQrx23tXogZ2W%2BdHuaFvwiZi%2BFZAV5YDTxIzRkgj8RlDONZ7aojj2olUO0h9AcfIjHt910uBweuZ7%2BaeGw79fn0QnTtIJEvqAjQCoJfp5Orhf%2BEpISrvZ37CNCYei81gkypysLfWdWXoG4VXjyDigiHU%2Bp5FvizTht%2BymgNf8Y%3D&DBCODE=CJFD&FileName=XJCM201203017&TABLEName=cjfd2012&nonce=9424ABBBEFA84E029A9A1903C90C7268&TIMESTAMP=1689562069876&uid= ； https://baike.sogou.com/v8629049.htm; https…
SRR5507262	Mongolian	Northwest China	Bos taurus	PRJNA379859	Kuerl, Bayingolin, Xinjiang, China	225460413	0.998	11.7157X	Passed	87.2235	Growth (as control); Humid-heat (as control)	Indigenous	/	<400	120-140	<2000	https://kns.cnki.net/KXReader/Detail?invoice=NiQrx23tXogZ2W%2BdHuaFvwiZi%2BFZAV5YDTxIzRkgj8RlDONZ7aojj2olUO0h9AcfIjHt910uBweuZ7%2BaeGw79fn0QnTtIJEvqAjQCoJfp5Orhf%2BEpISrvZ37CNCYei81gkypysLfWdWXoG4VXjyDigiHU%2Bp5FvizTht%2BymgNf8Y%3D&DBCODE=CJFD&FileName=XJCM201203017&TABLEName=cjfd2012&nonce=9424ABBBEFA84E029A9A1903C90C7268&TIMESTAMP=1689562069876&uid= ； https://baike.sogou.com/v8629049.htm; https…
SRR5507261	Mongolian	Northwest China	Bos taurus	PRJNA379859	Kuerl, Bayingolin, Xinjiang, China	199711084	0.9978	10.3734X	Passed	84.3871	Growth (as control); Humid-heat (as control)	Indigenous	/	<400	120-140	<2000	https://kns.cnki.net/KXReader/Detail?invoice=NiQrx23tXogZ2W%2BdHuaFvwiZi%2BFZAV5YDTxIzRkgj8RlDONZ7aojj2olUO0h9AcfIjHt910uBweuZ7%2BaeGw79fn0QnTtIJEvqAjQCoJfp5Orhf%2BEpISrvZ37CNCYei81gkypysLfWdWXoG4VXjyDigiHU%2Bp5FvizTht%2BymgNf8Y%3D&DBCODE=CJFD&FileName=XJCM201203017&TABLEName=cjfd2012&nonce=9424ABBBEFA84E029A9A1903C90C7268&TIMESTAMP=1689562069876&uid= ； https://baike.sogou.com/v8629049.htm; https…
SRR5507266	Mongolian	Northwest China	Bos taurus	PRJNA379859	Kuerl, Bayingolin, Xinjiang, China	218084522	0.9973	11.487X	Passed	78.9912	Growth (as control); Humid-heat (as control)	Indigenous	/	<400	120-140	<2000	https://kns.cnki.net/KXReader/Detail?invoice=NiQrx23tXogZ2W%2BdHuaFvwiZi%2BFZAV5YDTxIzRkgj8RlDONZ7aojj2olUO0h9AcfIjHt910uBweuZ7%2BaeGw79fn0QnTtIJEvqAjQCoJfp5Orhf%2BEpISrvZ37CNCYei81gkypysLfWdWXoG4VXjyDigiHU%2Bp5FvizTht%2BymgNf8Y%3D&DBCODE=CJFD&FileName=XJCM201203017&TABLEName=cjfd2012&nonce=9424ABBBEFA84E029A9A1903C90C7268&TIMESTAMP=1689562069876&uid= ； https://baike.sogou.com/v8629049.htm; https…
SRR5507267	Mongolian	Northwest China	Bos taurus	PRJNA379859	Kuerl, Bayingolin, Xinjiang, China	214491210	0.9983	11.3419X	Passed	80.9751	Growth (as control); Humid-heat (as control)	Indigenous	/	<400	120-140	<2000	https://kns.cnki.net/KXReader/Detail?invoice=NiQrx23tXogZ2W%2BdHuaFvwiZi%2BFZAV5YDTxIzRkgj8RlDONZ7aojj2olUO0h9AcfIjHt910uBweuZ7%2BaeGw79fn0QnTtIJEvqAjQCoJfp5Orhf%2BEpISrvZ37CNCYei81gkypysLfWdWXoG4VXjyDigiHU%2Bp5FvizTht%2BymgNf8Y%3D&DBCODE=CJFD&FileName=XJCM201203017&TABLEName=cjfd2012&nonce=9424ABBBEFA84E029A9A1903C90C7268&TIMESTAMP=1689562069876&uid= ； https://baike.sogou.com/v8629049.htm; https…
ERR2734942	Eastern Finncattle	Northern Europe	Bos taurus	PRJEB28185	Eastern Finland	306295391	0.9907	11.4598X	Passed	99.999	Cold; Arid-heat (as control)	Indigenous	dual-purpose	400-800	120-140	2000-6000	https://www.nordgen.org/our-work/farm-animals/nordic-native-breeds/itasuomenkarja-isk/
ERR2734943	Eastern Finncattle	Northern Europe	Bos taurus	PRJEB28185	Eastern Finland	306093151	0.9892	11.4284X	Passed	99.8836	Cold; Arid-heat (as control)	Indigenous	dual-purpose	400-800	120-140	2000-6000	https://www.nordgen.org/our-work/farm-animals/nordic-native-breeds/itasuomenkarja-isk/
ERR2734944	Eastern Finncattle	Northern Europe	Bos taurus	PRJEB28185	Eastern Finland	302805180	0.991	11.3351X	Passed	99.999	Cold; Arid-heat (as control)	Indigenous	dual-purpose	400-800	120-140	2000-6000	https://www.nordgen.org/our-work/farm-animals/nordic-native-breeds/itasuomenkarja-isk/
ERR2734945	Eastern Finncattle	Northern Europe	Bos taurus	PRJEB28185	Eastern Finland	311041460	0.9898	11.6228X	Passed	99.999	Cold; Arid-heat (as control)	Indigenous	dual-purpose	400-800	120-140	2000-6000	https://www.nordgen.org/our-work/farm-animals/nordic-native-breeds/itasuomenkarja-isk/
ERR2734946	Eastern Finncattle	Northern Europe	Bos taurus	PRJEB28185	Eastern Finland	308847336	0.9906	11.5543X	Passed	99.999	Cold; Arid-heat (as control)	Indigenous	dual-purpose	400-800	120-140	2000-6000	https://www.nordgen.org/our-work/farm-animals/nordic-native-breeds/itasuomenkarja-isk/
ERR2734947	Western Finncattle	Northern Europe	Bos taurus	PRJEB28185	Western Finland	266173283	0.9896	9.9441X	Passed	99.999	Cold	Indigenous	dual-purpose	400-800	120-140	>6000	https://www.nordgen.org/our-work/farm-animals/nordic-native-breeds/western-finncattle/; https://pmc.ncbi.nlm.nih.gov/articles/PMC6336893/
ERR2734948	Western Finncattle	Northern Europe	Bos taurus	PRJEB28185	Western Finland	310436126	0.9927	11.6382X	Passed	99.999	Cold	Indigenous	dual-purpose	400-800	120-140	>6000	https://www.nordgen.org/our-work/farm-animals/nordic-native-breeds/western-finncattle/; https://pmc.ncbi.nlm.nih.gov/articles/PMC6336893/
ERR2734949	Western Finncattle	Northern Europe	Bos taurus	PRJEB28185	Western Finland	307479401	0.9892	11.4768X	Passed	99.999	Cold	Indigenous	dual-purpose	400-800	120-140	>6000	https://www.nordgen.org/our-work/farm-animals/nordic-native-breeds/western-finncattle/; https://pmc.ncbi.nlm.nih.gov/articles/PMC6336893/
ERR2734950	Western Finncattle	Northern Europe	Bos taurus	PRJEB28185	Western Finland	299561407	0.9832	11.1031X	Passed	99.999	Cold	Indigenous	dual-purpose	400-800	120-140	>6000	https://www.nordgen.org/our-work/farm-animals/nordic-native-breeds/western-finncattle/; https://pmc.ncbi.nlm.nih.gov/articles/PMC6336893/
ERR2734951	Western Finncattle	Northern Europe	Bos taurus	PRJEB28185	Western Finland	300447059	0.9907	11.2253X	Passed	99.999	Cold	Indigenous	dual-purpose	400-800	120-140	>6000	https://www.nordgen.org/our-work/farm-animals/nordic-native-breeds/western-finncattle/; https://pmc.ncbi.nlm.nih.gov/articles/PMC6336893/
SRR934395	Hanwoo	Northeast Asian	Bos taurus	PRJNA210523	Chuncheon, Kangwon-do, Korea	273716783	0.9972	9.6278X	Passed	96.48	Growth (as control)	Indigenous	Beef	400-800	120-140	<2000	https://en.wikipedia.org/wiki/Hanwoo; https://pubmed.ncbi.nlm.nih.gov/40828965/
SRR934397	Hanwoo	Northeast Asian	Bos taurus	PRJNA210523	Chuncheon, Kangwon-do, Korea	238327971	0.9977	8.3729X	Passed	96.0806	Growth (as control)	Indigenous	Beef	400-800	120-140	<2000	https://en.wikipedia.org/wiki/Hanwoo; https://pubmed.ncbi.nlm.nih.gov/40828965/
SRR934399	Hanwoo	Northeast Asian	Bos taurus	PRJNA210523	Chuncheon, Kangwon-do, Korea	306259561	0.9977	10.5379X	Passed	95.8998	Growth (as control)	Indigenous	Beef	400-800	120-140	<2000	https://en.wikipedia.org/wiki/Hanwoo; https://pubmed.ncbi.nlm.nih.gov/40828965/
SRR934400	Hanwoo	Northeast Asian	Bos taurus	PRJNA210523	Chuncheon, Kangwon-do, Korea	352264631	0.9979	12.0924X	Passed	95.848	Growth (as control)	Indigenous	Beef	400-800	120-140	<2000	https://en.wikipedia.org/wiki/Hanwoo; https://pubmed.ncbi.nlm.nih.gov/40828965/
SRR934401	Hanwoo	Northeast Asian	Bos taurus	PRJNA210523	Chuncheon, Kangwon-do, Korea	382964127	0.9979	13.3863X	Passed	95.945	Growth (as control)	Indigenous	Beef	400-800	120-140	<2000	https://en.wikipedia.org/wiki/Hanwoo; https://pubmed.ncbi.nlm.nih.gov/40828965/
SRR934402	Hanwoo	Northeast Asian	Bos taurus	PRJNA210523	Chuncheon, Kangwon-do, Korea	314171814	0.9933	10.8953X	Passed	95.7934	Growth (as control)	Indigenous	Beef	400-800	120-140	<2000	https://en.wikipedia.org/wiki/Hanwoo; https://pubmed.ncbi.nlm.nih.gov/40828965/
SRR934403	Hanwoo	Northeast Asian	Bos taurus	PRJNA210523	Chuncheon, Kangwon-do, Korea	290741398	0.9968	10.2568X	Passed	95.7985	Growth (as control)	Indigenous	Beef	400-800	120-140	<2000	https://en.wikipedia.org/wiki/Hanwoo; https://pubmed.ncbi.nlm.nih.gov/40828965/
SRR934404	Hanwoo	Northeast Asian	Bos taurus	PRJNA210523	Chuncheon, Kangwon-do, Korea	334890411	0.9978	11.4721X	Passed	95.519	Growth (as control)	Indigenous	Beef	400-800	120-140	<2000	https://en.wikipedia.org/wiki/Hanwoo; https://pubmed.ncbi.nlm.nih.gov/40828965/
SRR934416	Hanwoo	Northeast Asian	Bos taurus	PRJNA210523	Chuncheon, Kangwon-do, Korea	390393456	0.9983	13.6167X	Passed	96.2335	Growth (as control)	Indigenous	Beef	400-800	120-140	<2000	https://en.wikipedia.org/wiki/Hanwoo; https://pubmed.ncbi.nlm.nih.gov/40828965/
SRR934415	Hanwoo	Northeast Asian	Bos taurus	PRJNA210519	Chuncheon, Kangwon-do, Korea	370355913	0.9985	12.992X	Passed	95.6294	Growth (as control)	Indigenous	Beef	400-800	120-140	<2000	https://en.wikipedia.org/wiki/Hanwoo; https://pubmed.ncbi.nlm.nih.gov/40828965/
SRR934417	Hanwoo	Northeast Asian	Bos taurus	PRJNA210519	Chuncheon, Kangwon-do, Korea	365465194	0.9982	12.771X	Passed	95.904	Growth (as control)	Indigenous	Beef	400-800	120-140	<2000	https://en.wikipedia.org/wiki/Hanwoo; https://pubmed.ncbi.nlm.nih.gov/40828965/
SRR934418	Hanwoo	Northeast Asian	Bos taurus	PRJNA210519	Chuncheon, Kangwon-do, Korea	381314170	0.9981	13.2807X	Passed	95.7687	Growth (as control)	Indigenous	Beef	400-800	120-140	<2000	https://en.wikipedia.org/wiki/Hanwoo; https://pubmed.ncbi.nlm.nih.gov/40828965/
SRR934419	Hanwoo	Northeast Asian	Bos taurus	PRJNA210519	Chuncheon, Kangwon-do, Korea	358147609	0.9982	12.5668X	Passed	95.8532	Growth (as control)	Indigenous	Beef	400-800	120-140	<2000	https://en.wikipedia.org/wiki/Hanwoo; https://pubmed.ncbi.nlm.nih.gov/40828965/
SRR934420	Hanwoo	Northeast Asian	Bos taurus	PRJNA210519	Chuncheon, Kangwon-do, Korea	386552342	0.9983	13.5192X	Passed	95.4556	Growth (as control)	Indigenous	Beef	400-800	120-140	<2000	https://en.wikipedia.org/wiki/Hanwoo; https://pubmed.ncbi.nlm.nih.gov/40828965/
SRR934432	Hanwoo	Northeast Asian	Bos taurus	PRJNA210519	Chuncheon, Kangwon-do, Korea	386376283	0.9984	13.5425X	Passed	95.8071	Growth (as control)	Indigenous	Beef	400-800	120-140	<2000	https://en.wikipedia.org/wiki/Hanwoo; https://pubmed.ncbi.nlm.nih.gov/40828965/
SRR934433	Hanwoo	Northeast Asian	Bos taurus	PRJNA210519	Chuncheon, Kangwon-do, Korea	351124630	0.9911	12.2428X	Passed	95.904	Growth (as control)	Indigenous	Beef	400-800	120-140	<2000	https://en.wikipedia.org/wiki/Hanwoo; https://pubmed.ncbi.nlm.nih.gov/40828965/
SRR934434	Hanwoo	Northeast Asian	Bos taurus	PRJNA210519	Chuncheon, Kangwon-do, Korea	356245744	0.9986	12.5103X	Passed	95.4201	Growth (as control)	Indigenous	Beef	400-800	120-140	<2000	https://en.wikipedia.org/wiki/Hanwoo; https://pubmed.ncbi.nlm.nih.gov/40828965/
SRR934435	Hanwoo	Northeast Asian	Bos taurus	PRJNA210519	Chuncheon, Kangwon-do, Korea	325221659	0.998	11.4713X	Passed	95.539	Growth (as control)	Indigenous	Beef	400-800	120-140	<2000	https://en.wikipedia.org/wiki/Hanwoo; https://pubmed.ncbi.nlm.nih.gov/40828965/
SRR934436	Hanwoo	Northeast Asian	Bos taurus	PRJNA210519	Chuncheon, Kangwon-do, Korea	321964381	0.9986	11.3457X	Passed	95.9392	Growth (as control)	Indigenous	Beef	400-800	120-140	<2000	https://en.wikipedia.org/wiki/Hanwoo; https://pubmed.ncbi.nlm.nih.gov/40828965/
SRR934437	Hanwoo	Northeast Asian	Bos taurus	PRJNA210519	Chuncheon, Kangwon-do, Korea	335262132	0.9983	11.8099X	Passed	96.3071	Growth (as control)	Indigenous	Beef	400-800	120-140	<2000	https://en.wikipedia.org/wiki/Hanwoo; https://pubmed.ncbi.nlm.nih.gov/40828965/
SAMD00013606	Mishima	Northeast Asian	Bos taurus	PRJDB2660	Mishima Island, Japan	352901892	0.9857	11.6374X	Passed	98.8819	Growth (as control)	Indigenous	critically endangered	400-800	120-140	<2000	https://dadis-breed-datasheet-ws.firebaseapp.com/?country=JPN&specie=Cattle&breed=Mishima&lang=en; https://en.wikipedia.org/wiki/Mishima_cattle
SAMD00013607	Mishima	Northeast Asian	Bos taurus	PRJDB2660	Mishima Island, Japan	362641845	0.9877	12.1239X	Passed	98.7982	Growth (as control)	Indigenous	critically endangered	400-800	120-140	<2000	https://dadis-breed-datasheet-ws.firebaseapp.com/?country=JPN&specie=Cattle&breed=Mishima&lang=en; https://en.wikipedia.org/wiki/Mishima_cattle
SAMD00013608	Mishima	Northeast Asian	Bos taurus	PRJDB2660	Mishima Island, Japan	220284474	0.9947	7.1234X	Passed	99.0706	Growth (as control)	Indigenous	critically endangered	400-800	120-140	<2000	https://dadis-breed-datasheet-ws.firebaseapp.com/?country=JPN&specie=Cattle&breed=Mishima&lang=en; https://en.wikipedia.org/wiki/Mishima_cattle
SAMD00013609	Mishima	Northeast Asian	Bos taurus	PRJDB2660	Mishima Island, Japan	378250883	0.9869	12.5644X	Passed	98.7571	Growth (as control)	Indigenous	critically endangered	400-800	120-140	<2000	https://dadis-breed-datasheet-ws.firebaseapp.com/?country=JPN&specie=Cattle&breed=Mishima&lang=en; https://en.wikipedia.org/wiki/Mishima_cattle
SAMD00013610	Mishima	Northeast Asian	Bos taurus	PRJDB2660	Mishima Island, Japan	299940999	0.9891	9.8425X	Passed	99.0011	Growth (as control)	Indigenous	critically endangered	400-800	120-140	<2000	https://dadis-breed-datasheet-ws.firebaseapp.com/?country=JPN&specie=Cattle&breed=Mishima&lang=en; https://en.wikipedia.org/wiki/Mishima_cattle
SAMD00013611	Mishima	Northeast Asian	Bos taurus	PRJDB2660	Mishima Island, Japan	343620070	0.9908	11.4273X	Passed	99.0162	Growth (as control)	Indigenous	critically endangered	400-800	120-140	<2000	https://dadis-breed-datasheet-ws.firebaseapp.com/?country=JPN&specie=Cattle&breed=Mishima&lang=en; https://en.wikipedia.org/wiki/Mishima_cattle
SAMD00013612	Mishima	Northeast Asian	Bos taurus	PRJDB2660	Mishima Island, Japan	410144368	0.989	13.6386X	Passed	98.7427	Growth (as control)	Indigenous	critically endangered	400-800	120-140	<2000	https://dadis-breed-datasheet-ws.firebaseapp.com/?country=JPN&specie=Cattle&breed=Mishima&lang=en; https://en.wikipedia.org/wiki/Mishima_cattle
SAMD00013613	Mishima	Northeast Asian	Bos taurus	PRJDB2660	Mishima Island, Japan	280883241	0.9938	9.177X	Excluded (PI-HAT ≥ 0.25)	/	/	Indigenous	critically endangered	400-800	120-140	<2000	https://dadis-breed-datasheet-ws.firebaseapp.com/?country=JPN&specie=Cattle&breed=Mishima&lang=en; https://en.wikipedia.org/wiki/Mishima_cattle
SRR14879658	Yanbian	Northeast Asian	Bos taurus	PRJNA737584	Yanbian, Jilin, China	485542102	0.9976	24.4479X	Passed	95.707	Growth (as control)	Indigenous	/	400-800	120-140	<2000	https://en.wikipedia.org/wiki/Yanbian_cattle; https://pubmed.ncbi.nlm.nih.gov/40828965/
SRR14879660	Yanbian	Northeast Asian	Bos taurus	PRJNA737584	Yanbian, Jilin, China	524864960	0.9969	27.659X	Passed	93.4279	Growth (as control)	Indigenous	/	400-800	120-140	<2000	https://en.wikipedia.org/wiki/Yanbian_cattle; https://pubmed.ncbi.nlm.nih.gov/40828965/
SRR14879662	Yanbian	Northeast Asian	Bos taurus	PRJNA737584	Yanbian, Jilin, China	701773289	0.9978	35.3226X	Passed	97.089	Growth (as control)	Indigenous	/	400-800	120-140	<2000	https://en.wikipedia.org/wiki/Yanbian_cattle; https://pubmed.ncbi.nlm.nih.gov/40828965/
SRR14879663	Yanbian	Northeast Asian	Bos taurus	PRJNA737584	Yanbian, Jilin, China	532007256	0.9939	26.547X	Passed	98.1074	Growth (as control)	Indigenous	/	400-800	120-140	<2000	https://en.wikipedia.org/wiki/Yanbian_cattle; https://pubmed.ncbi.nlm.nih.gov/40828965/
SRR14879664	Yanbian	Northeast Asian	Bos taurus	PRJNA737584	Yanbian, Jilin, China	439682717	0.9979	22.4955X	Passed	98.5383	Growth (as control)	Indigenous	/	400-800	120-140	<2000	https://en.wikipedia.org/wiki/Yanbian_cattle; https://pubmed.ncbi.nlm.nih.gov/40828965/
SRR14879665	Yanbian	Northeast Asian	Bos taurus	PRJNA737584	Yanbian, Jilin, China	479363104	0.9981	24.504X	Passed	96.4477	Growth (as control)	Indigenous	/	400-800	120-140	<2000	https://en.wikipedia.org/wiki/Yanbian_cattle; https://pubmed.ncbi.nlm.nih.gov/40828965/
SRR14879666	Yanbian	Northeast Asian	Bos taurus	PRJNA737584	Yanbian, Jilin, China	473876449	0.9968	24.239X	Passed	97.3136	Growth (as control)	Indigenous	/	400-800	120-140	<2000	https://en.wikipedia.org/wiki/Yanbian_cattle; https://pubmed.ncbi.nlm.nih.gov/40828965/
SRR14879661	Yanbian	Northeast Asian	Bos taurus	PRJNA737584	Yanbian, Jilin, China	517099810	0.9984	25.8329X	Excluded (PI-HAT ≥ 0.25)	/	/	Indigenous	/	400-800	120-140	<2000	https://en.wikipedia.org/wiki/Yanbian_cattle; https://pubmed.ncbi.nlm.nih.gov/40828965/
SRR6234774	Yanbian	Northeast Asian	Bos taurus	PRJNA396672	Yanbian, Jilin, China	318720422	0.9982	11.0142X	Passed	98.4808	Growth (as control)	Indigenous	/	400-800	120-140	<2000	https://en.wikipedia.org/wiki/Yanbian_cattle; https://pubmed.ncbi.nlm.nih.gov/40828965/
SRR6234775	Yanbian	Northeast Asian	Bos taurus	PRJNA396672	Yanbian, Jilin, China	323395485	0.9981	11.2419X	Passed	96.9033	Growth (as control)	Indigenous	/	400-800	120-140	<2000	https://en.wikipedia.org/wiki/Yanbian_cattle; https://pubmed.ncbi.nlm.nih.gov/40828965/
SRR5507273	Yanbian	Northeast Asian	Bos taurus	PRJNA379859	Yanbian, Jilin, China	194284413	0.9966	10.1252X	Passed	94.4229	Growth (as control)	Indigenous	/	400-800	120-140	<2000	https://en.wikipedia.org/wiki/Yanbian_cattle; https://pubmed.ncbi.nlm.nih.gov/40828965/
SRR5507205	Bashan	North-Central China	Bos indicus × Bos taurus	PRJNA379859	Xuanhan, Dazhou, Sichuan, China	209960122	0.9974	10.8703X	Passed	42.3588	Growth (as control)	Indigenous	/	<400	120-140	<2000	https://zypc.nahs.org.cn/pzml/detail.html?articleId=2338&showButton=true
SRR5507206	Bashan	North-Central China	Bos indicus × Bos taurus	PRJNA379859	Xuanhan, Dazhou, Sichuan, China	183638855	0.9972	9.5163X	Passed	35.4573	Growth (as control)	Indigenous	/	<400	120-140	<2000	https://zypc.nahs.org.cn/pzml/detail.html?articleId=2338&showButton=true
SRR5507207	Bashan	North-Central China	Bos indicus × Bos taurus	PRJNA379859	Xuanhan, Dazhou, Sichuan, China	221072786	0.9976	11.4472X	Passed	39.3889	Growth (as control)	Indigenous	/	<400	120-140	<2000	https://zypc.nahs.org.cn/pzml/detail.html?articleId=2338&showButton=true
SRR5507208	Bashan	North-Central China	Bos indicus × Bos taurus	PRJNA379859	Xuanhan, Dazhou, Sichuan, China	193018425	0.9975	9.9859X	Passed	30.6838	Growth (as control)	Indigenous	/	<400	120-140	<2000	https://zypc.nahs.org.cn/pzml/detail.html?articleId=2338&showButton=true
SRR5507209	Bashan	North-Central China	Bos indicus × Bos taurus	PRJNA379859	Xuanhan, Dazhou, Sichuan, China	210956708	0.9977	11.1068X	Passed	31.3555	Growth (as control)	Indigenous	/	<400	120-140	<2000	https://zypc.nahs.org.cn/pzml/detail.html?articleId=2338&showButton=true
SRR17009348	Bohai Black	North-Central China	Bos indicus × Bos taurus	PRJNA781398	Binzhou, Shandong, China	185357637	0.9966	9.957X	Passed	68.9795	Growth (as control)	Indigenous	/	400-800	120-140	<2000	https://zypc.nahs.org.cn/pzml/detail.html?articleId=2831&showButton=true; https://pubmed.ncbi.nlm.nih.gov/40828965/
SRR17009349	Bohai Black	North-Central China	Bos indicus × Bos taurus	PRJNA781398	Binzhou, Shandong, China	195808001	0.9959	10.5223X	Passed	73.811	Growth (as control)	Indigenous	/	400-800	120-140	<2000	https://zypc.nahs.org.cn/pzml/detail.html?articleId=2831&showButton=true; https://pubmed.ncbi.nlm.nih.gov/40828965/
SRR17009350	Bohai Black	North-Central China	Bos indicus × Bos taurus	PRJNA781398	Binzhou, Shandong, China	191058061	0.998	10.2787X	Passed	69.7316	Growth (as control)	Indigenous	/	400-800	120-140	<2000	https://zypc.nahs.org.cn/pzml/detail.html?articleId=2831&showButton=true; https://pubmed.ncbi.nlm.nih.gov/40828965/
SRR17009351	Bohai Black	North-Central China	Bos indicus × Bos taurus	PRJNA781398	Binzhou, Shandong, China	194676902	0.9974	10.4768X	Passed	92.7916	Growth (as control)	Indigenous	/	400-800	120-140	<2000	https://zypc.nahs.org.cn/pzml/detail.html?articleId=2831&showButton=true; https://pubmed.ncbi.nlm.nih.gov/40828965/
SRR17009352	Bohai Black	North-Central China	Bos indicus × Bos taurus	PRJNA781398	Binzhou, Shandong, China	200653315	0.9973	10.7803X	Passed	59.7492	Growth (as control)	Indigenous	/	400-800	120-140	<2000	https://zypc.nahs.org.cn/pzml/detail.html?articleId=2831&showButton=true; https://pubmed.ncbi.nlm.nih.gov/40828965/
SRR5507224	Bohai Black	North-Central China	Bos indicus × Bos taurus	PRJNA379859	Binzhou, Shandong, China	201952681	0.9982	10.5308X	Passed	81.2061	Growth (as control)	Indigenous	/	400-800	120-140	<2000	https://zypc.nahs.org.cn/pzml/detail.html?articleId=2831&showButton=true; https://pubmed.ncbi.nlm.nih.gov/40828965/
SRR5507225	Bohai Black	North-Central China	Bos indicus × Bos taurus	PRJNA379859	Binzhou, Shandong, China	207945112	0.9978	10.8428X	Passed	78.2692	Growth (as control)	Indigenous	/	400-800	120-140	<2000	https://zypc.nahs.org.cn/pzml/detail.html?articleId=2831&showButton=true; https://pubmed.ncbi.nlm.nih.gov/40828965/
SRR5507227	Bohai Black	North-Central China	Bos indicus × Bos taurus	PRJNA379859	Binzhou, Shandong, China	182883651	0.9981	9.5228X	Passed	58.7316	Growth (as control)	Indigenous	/	400-800	120-140	<2000	https://zypc.nahs.org.cn/pzml/detail.html?articleId=2831&showButton=true; https://pubmed.ncbi.nlm.nih.gov/40828965/
SRR5507223	Bohai Black	North-Central China	Bos indicus × Bos taurus	PRJNA379859	Binzhou, Shandong, China	207021440	0.8737	9.48X	Excluded (PI-HAT ≥ 0.25)	/	/	Indigenous	/	400-800	120-140	<2000	https://zypc.nahs.org.cn/pzml/detail.html?articleId=2831&showButton=true; https://pubmed.ncbi.nlm.nih.gov/40828965/
SRR5507228	Jiaxian Red	North-Central China	Bos indicus × Bos taurus	PRJNA379859	Jiaxian, Pingdingshan, Henan, China	226001344	0.9775	11.4201X	Passed	62.3476	Growth (as control)	Indigenous	/	400-800	120-140	<2000	https://zypc.nahs.org.cn/pzml/detail.html?articleId=2416&showButton=true; https://pubmed.ncbi.nlm.nih.gov/40828965/
SRR5507229	Jiaxian Red	North-Central China	Bos indicus × Bos taurus	PRJNA379859	Jiaxian, Pingdingshan, Henan, China	262297178	0.998	13.664X	Passed	57.8941	Growth (as control)	Indigenous	/	400-800	120-140	<2000	https://zypc.nahs.org.cn/pzml/detail.html?articleId=2416&showButton=true; https://pubmed.ncbi.nlm.nih.gov/40828965/
SRR5507230	Jiaxian Red	North-Central China	Bos indicus × Bos taurus	PRJNA379859	Jiaxian, Pingdingshan, Henan, China	222024430	0.998	11.5167X	Passed	70.8855	Growth (as control)	Indigenous	/	400-800	120-140	<2000	https://zypc.nahs.org.cn/pzml/detail.html?articleId=2416&showButton=true; https://pubmed.ncbi.nlm.nih.gov/40828965/
SRR5507231	Jiaxian Red	North-Central China	Bos indicus × Bos taurus	PRJNA379859	Jiaxian, Pingdingshan, Henan, China	232568614	0.998	12.2599X	Passed	60.6353	Growth (as control)	Indigenous	/	400-800	120-140	<2000	https://zypc.nahs.org.cn/pzml/detail.html?articleId=2416&showButton=true; https://pubmed.ncbi.nlm.nih.gov/40828965/
SRR5507232	Jiaxian Red	North-Central China	Bos indicus × Bos taurus	PRJNA379859	Jiaxian, Pingdingshan, Henan, China	216535262	0.9924	11.1264X	Passed	51.6041	Growth (as control)	Indigenous	/	400-800	120-140	<2000	https://zypc.nahs.org.cn/pzml/detail.html?articleId=2416&showButton=true; https://pubmed.ncbi.nlm.nih.gov/40828965/
SRR5507215	Lingnan	North-Central China	Bos indicus × Bos taurus	PRJNA379859	Shangluo, Shanxi, China	43531105	0.9953	2.1275X	Passed	37.3615	Growth (as control)	Indigenous	/	<400	<120	<2000	https://kns.cnki.net/kcms2/article/abstract?v=3uoqIhG8C44YLTlOAiTRKgchrJ08w1e7aLpFYbsPrqHV0oz6WFgS-7QJjO0qQVaG7Wz6nyPJjoAB-fvoBkSZXJO9jq0cUTq5&uniplatform=NZKPT; https://pubmed.ncbi.nlm.nih.gov/40828965/
SRR5507216	Lingnan	North-Central China	Bos indicus × Bos taurus	PRJNA379859	Shangluo, Shanxi, China	195816705	0.9965	9.6849X	Passed	41.2264	Growth (as control)	Indigenous	/	<400	<120	<2000	https://kns.cnki.net/kcms2/article/abstract?v=3uoqIhG8C44YLTlOAiTRKgchrJ08w1e7aLpFYbsPrqHV0oz6WFgS-7QJjO0qQVaG7Wz6nyPJjoAB-fvoBkSZXJO9jq0cUTq5&uniplatform=NZKPT; https://pubmed.ncbi.nlm.nih.gov/40828965/
SRR5507217	Lingnan	North-Central China	Bos indicus × Bos taurus	PRJNA379859	Shangluo, Shanxi, China	170760839	0.9964	8.4021X	Passed	37.5392	Growth (as control)	Indigenous	/	<400	<120	<2000	https://kns.cnki.net/kcms2/article/abstract?v=3uoqIhG8C44YLTlOAiTRKgchrJ08w1e7aLpFYbsPrqHV0oz6WFgS-7QJjO0qQVaG7Wz6nyPJjoAB-fvoBkSZXJO9jq0cUTq5&uniplatform=NZKPT; https://pubmed.ncbi.nlm.nih.gov/40828965/
SRR5507218	Lingnan	North-Central China	Bos indicus × Bos taurus	PRJNA379859	Shangluo, Shanxi, China	170077195	0.9967	8.4706X	Passed	29.0584	Growth (as control)	Indigenous	/	<400	<120	<2000	https://kns.cnki.net/kcms2/article/abstract?v=3uoqIhG8C44YLTlOAiTRKgchrJ08w1e7aLpFYbsPrqHV0oz6WFgS-7QJjO0qQVaG7Wz6nyPJjoAB-fvoBkSZXJO9jq0cUTq5&uniplatform=NZKPT; https://pubmed.ncbi.nlm.nih.gov/40828965/
SRR5507219	Lingnan	North-Central China	Bos indicus × Bos taurus	PRJNA379859	Shangluo, Shanxi, China	201460249	0.9974	10.477X	Passed	30.3932	Growth (as control)	Indigenous	/	<400	<120	<2000	https://kns.cnki.net/kcms2/article/abstract?v=3uoqIhG8C44YLTlOAiTRKgchrJ08w1e7aLpFYbsPrqHV0oz6WFgS-7QJjO0qQVaG7Wz6nyPJjoAB-fvoBkSZXJO9jq0cUTq5&uniplatform=NZKPT; https://pubmed.ncbi.nlm.nih.gov/40828965/
SRR5507220	Lingnan	North-Central China	Bos indicus × Bos taurus	PRJNA379859	Shangluo, Shanxi, China	200193047	0.9955	10.3408X	Passed	29.2184	Growth (as control)	Indigenous	/	<400	<120	<2000	https://kns.cnki.net/kcms2/article/abstract?v=3uoqIhG8C44YLTlOAiTRKgchrJ08w1e7aLpFYbsPrqHV0oz6WFgS-7QJjO0qQVaG7Wz6nyPJjoAB-fvoBkSZXJO9jq0cUTq5&uniplatform=NZKPT; https://pubmed.ncbi.nlm.nih.gov/40828965/
SRR5507221	Lingnan	North-Central China	Bos indicus × Bos taurus	PRJNA379859	Shangluo, Shanxi, China	165529838	0.9958	8.1005X	Passed	34.1601	Growth (as control)	Indigenous	/	<400	<120	<2000	https://kns.cnki.net/kcms2/article/abstract?v=3uoqIhG8C44YLTlOAiTRKgchrJ08w1e7aLpFYbsPrqHV0oz6WFgS-7QJjO0qQVaG7Wz6nyPJjoAB-fvoBkSZXJO9jq0cUTq5&uniplatform=NZKPT; https://pubmed.ncbi.nlm.nih.gov/40828965/
SRR5507222	Lingnan	North-Central China	Bos indicus × Bos taurus	PRJNA379859	Shangluo, Shanxi, China	207222465	0.9975	10.7964X	Passed	35.2382	Growth (as control)	Indigenous	/	<400	<120	<2000	https://kns.cnki.net/kcms2/article/abstract?v=3uoqIhG8C44YLTlOAiTRKgchrJ08w1e7aLpFYbsPrqHV0oz6WFgS-7QJjO0qQVaG7Wz6nyPJjoAB-fvoBkSZXJO9jq0cUTq5&uniplatform=NZKPT; https://pubmed.ncbi.nlm.nih.gov/40828965/
SRR6234786	Luxi	North-Central China	Bos indicus × Bos taurus	PRJNA396672	Jining, Shandong, China	324942580	0.9973	11.0673X	Passed	51.062	Growth (as control)	Indigenous	/	400-800	>140	<2000	https://zypc.nahs.org.cn/pzml/detail.html?articleId=2430&showButton=true; https://pubmed.ncbi.nlm.nih.gov/40828965/
SRR6234787	Luxi	North-Central China	Bos indicus × Bos taurus	PRJNA396672	Jining, Shandong, China	306920048	0.9975	10.5724X	Passed	57.1443	Growth (as control)	Indigenous	/	400-800	>140	<2000	https://zypc.nahs.org.cn/pzml/detail.html?articleId=2430&showButton=true; https://pubmed.ncbi.nlm.nih.gov/40828965/
SRR5507239	Luxi	North-Central China	Bos indicus × Bos taurus	PRJNA379859	Jining, Shandong, China	165887924	0.9945	8.6022X	Passed	54.2992	Growth (as control)	Indigenous	/	400-800	>140	<2000	https://zypc.nahs.org.cn/pzml/detail.html?articleId=2430&showButton=true; https://pubmed.ncbi.nlm.nih.gov/40828965/
SRR5507240	Luxi	North-Central China	Bos indicus × Bos taurus	PRJNA379859	Jining, Shandong, China	175363923	0.9945	9.1163X	Passed	70.3461	Growth (as control)	Indigenous	/	400-800	>140	<2000	https://zypc.nahs.org.cn/pzml/detail.html?articleId=2430&showButton=true; https://pubmed.ncbi.nlm.nih.gov/40828965/
SRR5507242	Luxi	North-Central China	Bos indicus × Bos taurus	PRJNA379859	Jining, Shandong, China	215579113	0.997	11.2315X	Passed	48.6138	Growth (as control)	Indigenous	/	400-800	>140	<2000	https://zypc.nahs.org.cn/pzml/detail.html?articleId=2430&showButton=true; https://pubmed.ncbi.nlm.nih.gov/40828965/
SRR5507238	Luxi	North-Central China	Bos indicus × Bos taurus	PRJNA379859	Jining, Shandong, China	201168722	0.9958	10.4206X	Excluded (PI-HAT ≥ 0.25)	/	/	Indigenous	/	400-800	>140	<2000	https://zypc.nahs.org.cn/pzml/detail.html?articleId=2430&showButton=true; https://pubmed.ncbi.nlm.nih.gov/40828965/
SRR5507241	Luxi	North-Central China	Bos indicus × Bos taurus	PRJNA379859	Jining, Shandong, China	199074167	0.9941	10.3655X	Excluded (PI-HAT ≥ 0.25)	/	/	Indigenous	/	400-800	>140	<2000	https://zypc.nahs.org.cn/pzml/detail.html?articleId=2430&showButton=true; https://pubmed.ncbi.nlm.nih.gov/40828965/
SRR6234770	Nanyang	North-Central China	Bos indicus × Bos taurus	PRJNA396672	Nanyang, China	349745653	0.9975	12.1231X	Excluded (PI-HAT ≥ 0.25)	/	/	Indigenous	/	400-800	120-140	<2000	https://zypc.nahs.org.cn/pzml/detail.html?articleId=2363&showButton=true
SRR6234771	Nanyang	North-Central China	Bos indicus × Bos taurus	PRJNA396672	Nanyang, China	331400175	0.9973	11.4995X	Excluded (PI-HAT ≥ 0.25)	/	/	Indigenous	/	400-800	120-140	<2000	https://zypc.nahs.org.cn/pzml/detail.html?articleId=2363&showButton=true
SRR5507234	Nanyang	North-Central China	Bos indicus × Bos taurus	PRJNA379859	Nanyang, China	182702694	0.9957	8.8009X	Passed	27.4927	Growth (as control)	Indigenous	/	400-800	120-140	<2000	https://zypc.nahs.org.cn/pzml/detail.html?articleId=2363&showButton=true
SRR5507236	Nanyang	North-Central China	Bos indicus × Bos taurus	PRJNA379859	Nanyang, China	178129340	0.9969	9.1847X	Passed	28.1286	Growth (as control)	Indigenous	/	400-800	120-140	<2000	https://zypc.nahs.org.cn/pzml/detail.html?articleId=2363&showButton=true
SRR31842952	Nanyang	North-Central China	Bos indicus × Bos taurus	PRJNA1173901	Nanyang, China	238312189	0.9982	12.6266X	Passed	25.6722	Growth (as control)	Indigenous	/	400-800	120-140	<2000	https://zypc.nahs.org.cn/pzml/detail.html?articleId=2363&showButton=true
SRR31842956	Nanyang	North-Central China	Bos indicus × Bos taurus	PRJNA1173901	Nanyang, China	320315265	0.9983	17.1027X	Passed	26.4848	Growth (as control)	Indigenous	/	400-800	120-140	<2000	https://zypc.nahs.org.cn/pzml/detail.html?articleId=2363&showButton=true
SRR31842953	Nanyang	North-Central China	Bos indicus × Bos taurus	PRJNA1173901	Nanyang, China	216738640	0.9983	11.4986X	Passed	28.1401	Growth (as control)	Indigenous	/	400-800	120-140	<2000	https://zypc.nahs.org.cn/pzml/detail.html?articleId=2363&showButton=true
SRR31842946	Nanyang	North-Central China	Bos indicus × Bos taurus	PRJNA1173901	Nanyang, China	185217148	0.9988	9.8862X	Passed	37.4081	Growth (as control)	Indigenous	/	400-800	120-140	<2000	https://zypc.nahs.org.cn/pzml/detail.html?articleId=2363&showButton=true
SRR31842955	Nanyang	North-Central China	Bos indicus × Bos taurus	PRJNA1173901	Nanyang, China	194554810	0.9982	10.3418X	Excluded (PI-HAT ≥ 0.25)	/	/	Indigenous	/	400-800	120-140	<2000	https://zypc.nahs.org.cn/pzml/detail.html?articleId=2363&showButton=true
SRR31842954	Nanyang	North-Central China	Bos indicus × Bos taurus	PRJNA1173901	Nanyang, China	196239406	0.9984	10.4406X	Excluded (PI-HAT ≥ 0.25)	/	/	Indigenous	/	400-800	120-140	<2000	https://zypc.nahs.org.cn/pzml/detail.html?articleId=2363&showButton=true
SRR6234778	Qinchuan	North-Central China	Bos indicus × Bos taurus	PRJNA396672	Fufeng, Baoji, Shannxi, China	321452264	0.9982	10.8158X	Passed	62.4516	Growth (as control)	Indigenous	/	400-800	120-140	<2000	https://zypc.nahs.org.cn/pzml/detail.html?articleId=24340000&showButton=true
SRR6234779	Qinchuan	North-Central China	Bos indicus × Bos taurus	PRJNA396672	Fufeng, Baoji, Shannxi, China	339444468	0.9975	11.3168X	Passed	63.6071	Growth (as control)	Indigenous	/	400-800	120-140	<2000	https://zypc.nahs.org.cn/pzml/detail.html?articleId=24340000&showButton=true
SRR34889700	Qinchuan	North-Central China	Bos indicus × Bos taurus	PRJNA1301252	Fufeng, Baoji, Shannxi, China	192585707	0.9977	10.2626X	Passed	62.577	Growth (as control)	Indigenous	/	400-800	120-140	<2000	https://zypc.nahs.org.cn/pzml/detail.html?articleId=24340000&showButton=true
SRR34889703	Qinchuan	North-Central China	Bos indicus × Bos taurus	PRJNA1301252	Fufeng, Baoji, Shannxi, China	399591267	0.9946	21.0827X	Passed	59.2704	Growth (as control)	Indigenous	/	400-800	120-140	<2000	https://zypc.nahs.org.cn/pzml/detail.html?articleId=24340000&showButton=true
SRR34889701	Qinchuan	North-Central China	Bos indicus × Bos taurus	PRJNA1301252	Fufeng, Baoji, Shannxi, China	243669310	0.9958	12.9482X	Excluded (PI-HAT ≥ 0.25)	/	/	Indigenous	/	400-800	120-140	<2000	https://zypc.nahs.org.cn/pzml/detail.html?articleId=24340000&showButton=true
SRR34889699	Qinchuan	North-Central China	Bos indicus × Bos taurus	PRJNA1301252	Fufeng, Baoji, Shannxi, China	197543049	0.9235	9.7602X	Excluded (PI-HAT ≥ 0.25)	/	/	Indigenous	/	400-800	120-140	<2000	https://zypc.nahs.org.cn/pzml/detail.html?articleId=24340000&showButton=true
SRR34889698	Qinchuan	North-Central China	Bos indicus × Bos taurus	PRJNA1301252	Fufeng, Baoji, Shannxi, China	189410388	0.9955	10.0765X	Excluded (PI-HAT ≥ 0.25)	/	/	Indigenous	/	400-800	120-140	<2000	https://zypc.nahs.org.cn/pzml/detail.html?articleId=24340000&showButton=true
SRR34889696	Qinchuan	North-Central China	Bos indicus × Bos taurus	PRJNA1301252	Fufeng, Baoji, Shannxi, China	210340515	0.9952	11.1954X	Excluded (PI-HAT ≥ 0.25)	/	/	Indigenous	/	400-800	120-140	<2000	https://zypc.nahs.org.cn/pzml/detail.html?articleId=24340000&showButton=true
SRR34889706	Qinchuan	North-Central China	Bos indicus × Bos taurus	PRJNA1301252	Fufeng, Baoji, Shannxi, China	238622812	0.998	12.7141X	Excluded (PI-HAT ≥ 0.25)	/	/	Indigenous	/	400-800	120-140	<2000	https://zypc.nahs.org.cn/pzml/detail.html?articleId=24340000&showButton=true
SRR34889705	Qinchuan	North-Central China	Bos indicus × Bos taurus	PRJNA1301252	Fufeng, Baoji, Shannxi, China	204821488	0.9982	10.7187X	Excluded (PI-HAT ≥ 0.25)	/	/	Indigenous	/	400-800	120-140	<2000	https://zypc.nahs.org.cn/pzml/detail.html?articleId=24340000&showButton=true
SRR34889702	Qinchuan	North-Central China	Bos indicus × Bos taurus	PRJNA1301252	Fufeng, Baoji, Shannxi, China	211145524	0.998	10.9766X	Excluded (PI-HAT ≥ 0.25)	/	/	Indigenous	/	400-800	120-140	<2000	https://zypc.nahs.org.cn/pzml/detail.html?articleId=24340000&showButton=true
SRR5507210	Zaobei	North-Central China	Bos indicus × Bos taurus	PRJNA379859	Zaoyang, Xiangyang, Hubei, China	206751386	0.9977	10.7533X	Passed	35.7344	Growth (as control)	Indigenous	/	400-800	120-140	<2000	https://zypc.nahs.org.cn/pzml/detail.html?articleId=2449&showButton=true; https://pubmed.ncbi.nlm.nih.gov/40828965/
SRR5507212	Zaobei	North-Central China	Bos indicus × Bos taurus	PRJNA379859	Zaoyang, Xiangyang, Hubei, China	204236828	0.9945	10.607X	Passed	26.2901	Growth (as control)	Indigenous	/	400-800	120-140	<2000	https://zypc.nahs.org.cn/pzml/detail.html?articleId=2449&showButton=true; https://pubmed.ncbi.nlm.nih.gov/40828965/
SRR5507213	Zaobei	North-Central China	Bos indicus × Bos taurus	PRJNA379859	Zaoyang, Xiangyang, Hubei, China	183250142	0.993	9.4964X	Passed	32.9112	Growth (as control)	Indigenous	/	400-800	120-140	<2000	https://zypc.nahs.org.cn/pzml/detail.html?articleId=2449&showButton=true; https://pubmed.ncbi.nlm.nih.gov/40828965/
SRR5507214	Zaobei	North-Central China	Bos indicus × Bos taurus	PRJNA379859	Zaoyang, Xiangyang, Hubei, China	208621612	0.9958	10.8407X	Passed	40.8785	Growth (as control)	Indigenous	/	400-800	120-140	<2000	https://zypc.nahs.org.cn/pzml/detail.html?articleId=2449&showButton=true; https://pubmed.ncbi.nlm.nih.gov/40828965/
SRR5507211	Zaobei	North-Central China	Bos indicus × Bos taurus	PRJNA379859	Zaoyang, Xiangyang, Hubei, China	190025424	0.9965	9.9002X	Excluded (PI-HAT ≥ 0.25)	/	/	Indigenous	/	400-800	120-140	<2000	https://zypc.nahs.org.cn/pzml/detail.html?articleId=2449&showButton=true; https://pubmed.ncbi.nlm.nih.gov/40828965/
ERR2734952_1	Yakutian	North Asian	Bos taurus	PRJEB28185	Sakha, Russia	346671924	0.9985	12.4841X	Passed	88.9276	Cold; Arid-heat (as control)	Indigenous	/	400-800	120-140	<2000	https://en.wikipedia.org/wiki/Yakutian_cattle; https://pubmed.ncbi.nlm.nih.gov/40828965/
ERR2734953_1	Yakutian	North Asian	Bos taurus	PRJEB28185	Sakha, Russia	332564553	0.9984	11.9695X	Passed	89.7755	Cold; Arid-heat (as control)	Indigenous	/	400-800	120-140	<2000	https://en.wikipedia.org/wiki/Yakutian_cattle; https://pubmed.ncbi.nlm.nih.gov/40828965/
ERR2734954	Yakutian	North Asian	Bos taurus	PRJEB28185	Sakha, Russia	326007012	0.9982	11.7396X	Passed	89.9028	Cold; Arid-heat (as control)	Indigenous	/	400-800	120-140	<2000	https://en.wikipedia.org/wiki/Yakutian_cattle; https://pubmed.ncbi.nlm.nih.gov/40828965/
ERR2734955	Yakutian	North Asian	Bos taurus	PRJEB28185	Sakha, Russia	332767384	0.9982	11.9758X	Passed	88.8898	Cold; Arid-heat (as control)	Indigenous	/	400-800	120-140	<2000	https://en.wikipedia.org/wiki/Yakutian_cattle; https://pubmed.ncbi.nlm.nih.gov/40828965/
ERR2734956	Yakutian	North Asian	Bos taurus	PRJEB28185	Sakha, Russia	320920784	0.9984	11.5606X	Passed	89.6338	Cold; Arid-heat (as control)	Indigenous	/	400-800	120-140	<2000	https://en.wikipedia.org/wiki/Yakutian_cattle; https://pubmed.ncbi.nlm.nih.gov/40828965/
ERR454987	Rashoki	Middle East	Bos taurus	PRJEB5462	Sanandaj, Iran	371948990	0.9985	13.0716X	Passed	53.8062	/	Indigenous	/	NA	NA	NA	NA
ERR454988	Rashoki	Middle East	Bos taurus	PRJEB5462	Sanandaj, Iran	337598876	0.9987	11.9469X	Passed	75.1139	/	Indigenous	/	NA	NA	NA	NA
ERR454989	Rashoki	Middle East	Bos taurus	PRJEB5462	Sanandaj, Iran	371631000	0.9987	13.1691X	Passed	61.0182	/	Indigenous	/	NA	NA	NA	NA
ERR454990	Rashoki	Middle East	Bos taurus	PRJEB5462	Sanandaj, Iran	359763136	0.9984	12.7123X	Passed	52.0029	/	Indigenous	/	NA	NA	NA	NA
ERR454991	Rashoki	Middle East	Bos taurus	PRJEB5462	Sanandaj, Iran	428685088	0.9985	15.1398X	Passed	78.727	/	Indigenous	/	NA	NA	NA	NA
ERR454992	Rashoki	Middle East	Bos taurus	PRJEB5462	Sanandaj, Iran	380765822	0.9986	13.3213X	Passed	64.0504	/	Indigenous	/	NA	NA	NA	NA
ERR454993	Rashoki	Middle East	Bos taurus	PRJEB5462	Sanandaj, Iran	330268761	0.9983	11.7424X	Passed	51.9298	/	Indigenous	/	NA	NA	NA	NA
ERR454994	Rashoki	Middle East	Bos taurus	PRJEB5462	Sanandaj, Iran	370805550	0.9986	13.1086X	Passed	54.9671	/	Indigenous	/	NA	NA	NA	NA
SRR12496220	Abergelle	East Africa	Bos indicus	PRJNA658727	Tigray region, North Ethiopia	223539488	0.9976	11.9657X	Passed	15.5746	/	Indigenous	/	<400	<120	<2000	https://en.wikipedia.org/wiki/Abergele_cattle
SRR12496221	Abergelle	East Africa	Bos indicus	PRJNA658727	Tigray region, North Ethiopia	218388658	0.9979	11.6956X	Passed	16.957	/	Indigenous	/	<400	<120	<2000	https://en.wikipedia.org/wiki/Abergele_cattle
SRR12496222	Abergelle	East Africa	Bos indicus	PRJNA658727	Tigray region, North Ethiopia	253598183	0.9979	13.5709X	Passed	17.2954	/	Indigenous	/	<400	<120	<2000	https://en.wikipedia.org/wiki/Abergele_cattle
SRR12496223	Abergelle	East Africa	Bos indicus	PRJNA658727	Tigray region, North Ethiopia	257642027	0.9979	13.7769X	Passed	17.7192	/	Indigenous	/	<400	<120	<2000	https://en.wikipedia.org/wiki/Abergele_cattle
SRR12496229	Abergelle	East Africa	Bos indicus	PRJNA658727	Tigray region, North Ethiopia	266559242	0.9978	14.2817X	Passed	15.8357	/	Indigenous	/	<400	<120	<2000	https://en.wikipedia.org/wiki/Abergele_cattle
SRR12496240	Abergelle	East Africa	Bos indicus	PRJNA658727	Tigray region, North Ethiopia	206087438	0.9979	11.0264X	Passed	17.7024	/	Indigenous	/	<400	<120	<2000	https://en.wikipedia.org/wiki/Abergele_cattle
SRR12496251	Abergelle	East Africa	Bos indicus	PRJNA658727	Tigray region, North Ethiopia	264498633	0.998	14.1645X	Passed	16.9067	/	Indigenous	/	<400	<120	<2000	https://en.wikipedia.org/wiki/Abergele_cattle
SRR12496262	Abergelle	East Africa	Bos indicus	PRJNA658727	Tigray region, North Ethiopia	211157022	0.9975	11.3019X	Passed	18.2997	/	Indigenous	/	<400	<120	<2000	https://en.wikipedia.org/wiki/Abergele_cattle
SRR12496272	Abergelle	East Africa	Bos indicus	PRJNA658727	Tigray region, North Ethiopia	214970625	0.9976	11.4957X	Passed	18.5597	/	Indigenous	/	<400	<120	<2000	https://en.wikipedia.org/wiki/Abergele_cattle
SRR12496273	Abergelle	East Africa	Bos indicus	PRJNA658727	Tigray region, North Ethiopia	224402519	0.9979	11.9932X	Passed	17.8238	/	Indigenous	/	<400	<120	<2000	https://en.wikipedia.org/wiki/Abergele_cattle
SRR12496274	Abergelle	East Africa	Bos indicus	PRJNA658727	Tigray region, North Ethiopia	222762731	0.998	11.939X	Passed	17.5912	/	Indigenous	/	<400	<120	<2000	https://en.wikipedia.org/wiki/Abergele_cattle
SRR13626470	Afar	East Africa	Bos indicus	PRJNA698721	Afar, Ethiopia	332772427	0.9946	17.4097X	Passed	15.2153	/	Indigenous	/	<400	NA	<2000	https://www.researchgate.net/profile/Mohammed-Seid-26/publication/372413112_Milk_Production_Reproduction_and_Calf_Growth_Performance_Evaluation_of_Indigenous_Afar_Cattle_Breed_Maintained_at_Dubti_Pastoral_and_Agro_Pastoral_Research_Center_Preliminary_Result/links/64b5b4ff8de7ed28baa4946e/Milk-Production-Reproduction-and-Calf-Growth-Performance-Evaluation-of-Indigenous-Afar-Cattle-Breed-Maintained…
SRR13626476	Afar	East Africa	Bos indicus	PRJNA698721	Afar, Ethiopia	293642543	0.9946	15.3589X	Passed	15.4423	/	Indigenous	/	<400	NA	<2000	https://www.researchgate.net/profile/Mohammed-Seid-26/publication/372413112_Milk_Production_Reproduction_and_Calf_Growth_Performance_Evaluation_of_Indigenous_Afar_Cattle_Breed_Maintained_at_Dubti_Pastoral_and_Agro_Pastoral_Research_Center_Preliminary_Result/links/64b5b4ff8de7ed28baa4946e/Milk-Production-Reproduction-and-Calf-Growth-Performance-Evaluation-of-Indigenous-Afar-Cattle-Breed-Maintained…
SRR13626487	Afar	East Africa	Bos indicus	PRJNA698721	Afar, Ethiopia	273327245	0.9936	14.3138X	Passed	15.3161	/	Indigenous	/	<400	NA	<2000	https://www.researchgate.net/profile/Mohammed-Seid-26/publication/372413112_Milk_Production_Reproduction_and_Calf_Growth_Performance_Evaluation_of_Indigenous_Afar_Cattle_Breed_Maintained_at_Dubti_Pastoral_and_Agro_Pastoral_Research_Center_Preliminary_Result/links/64b5b4ff8de7ed28baa4946e/Milk-Production-Reproduction-and-Calf-Growth-Performance-Evaluation-of-Indigenous-Afar-Cattle-Breed-Maintained…
SRR13626498	Afar	East Africa	Bos indicus	PRJNA698721	Afar, Ethiopia	299943126	0.9936	15.7325X	Passed	15.225	/	Indigenous	/	<400	NA	<2000	https://www.researchgate.net/profile/Mohammed-Seid-26/publication/372413112_Milk_Production_Reproduction_and_Calf_Growth_Performance_Evaluation_of_Indigenous_Afar_Cattle_Breed_Maintained_at_Dubti_Pastoral_and_Agro_Pastoral_Research_Center_Preliminary_Result/links/64b5b4ff8de7ed28baa4946e/Milk-Production-Reproduction-and-Calf-Growth-Performance-Evaluation-of-Indigenous-Afar-Cattle-Breed-Maintained…
SRR13626499	Afar	East Africa	Bos indicus	PRJNA698721	Afar, Ethiopia	330568725	0.9939	17.2503X	Passed	14.3881	/	Indigenous	/	<400	NA	<2000	https://www.researchgate.net/profile/Mohammed-Seid-26/publication/372413112_Milk_Production_Reproduction_and_Calf_Growth_Performance_Evaluation_of_Indigenous_Afar_Cattle_Breed_Maintained_at_Dubti_Pastoral_and_Agro_Pastoral_Research_Center_Preliminary_Result/links/64b5b4ff8de7ed28baa4946e/Milk-Production-Reproduction-and-Calf-Growth-Performance-Evaluation-of-Indigenous-Afar-Cattle-Breed-Maintained…
SRR12538862	Afar	East Africa	Bos indicus	PRJNA658727	Afar, Ethiopia	318850009	0.9979	11.5631X	Passed	16.22	/	Indigenous	/	<400	NA	<2000	https://www.researchgate.net/profile/Mohammed-Seid-26/publication/372413112_Milk_Production_Reproduction_and_Calf_Growth_Performance_Evaluation_of_Indigenous_Afar_Cattle_Breed_Maintained_at_Dubti_Pastoral_and_Agro_Pastoral_Research_Center_Preliminary_Result/links/64b5b4ff8de7ed28baa4946e/Milk-Production-Reproduction-and-Calf-Growth-Performance-Evaluation-of-Indigenous-Afar-Cattle-Breed-Maintained…
SRR12538863	Afar	East Africa	Bos indicus	PRJNA658727	Afar, Ethiopia	286302194	0.9978	10.3794X	Passed	15.4758	/	Indigenous	/	<400	NA	<2000	https://www.researchgate.net/profile/Mohammed-Seid-26/publication/372413112_Milk_Production_Reproduction_and_Calf_Growth_Performance_Evaluation_of_Indigenous_Afar_Cattle_Breed_Maintained_at_Dubti_Pastoral_and_Agro_Pastoral_Research_Center_Preliminary_Result/links/64b5b4ff8de7ed28baa4946e/Milk-Production-Reproduction-and-Calf-Growth-Performance-Evaluation-of-Indigenous-Afar-Cattle-Breed-Maintained…
SRR12538834	Afar	East Africa	Bos indicus	PRJNA658727	Afar, Ethiopia	365247099	0.9947	19.0657X	Excluded (PI-HAT ≥ 0.25)	/	/	Indigenous	/	<400	NA	<2000	https://www.researchgate.net/profile/Mohammed-Seid-26/publication/372413112_Milk_Production_Reproduction_and_Calf_Growth_Performance_Evaluation_of_Indigenous_Afar_Cattle_Breed_Maintained_at_Dubti_Pastoral_and_Agro_Pastoral_Research_Center_Preliminary_Result/links/64b5b4ff8de7ed28baa4946e/Milk-Production-Reproduction-and-Calf-Growth-Performance-Evaluation-of-Indigenous-Afar-Cattle-Breed-Maintained…
SRR12538835	Afar	East Africa	Bos indicus	PRJNA658727	Afar, Ethiopia	322257931	0.9954	16.8221X	Excluded (PI-HAT ≥ 0.25)	/	/	Indigenous	/	<400	NA	<2000	https://www.researchgate.net/profile/Mohammed-Seid-26/publication/372413112_Milk_Production_Reproduction_and_Calf_Growth_Performance_Evaluation_of_Indigenous_Afar_Cattle_Breed_Maintained_at_Dubti_Pastoral_and_Agro_Pastoral_Research_Center_Preliminary_Result/links/64b5b4ff8de7ed28baa4946e/Milk-Production-Reproduction-and-Calf-Growth-Performance-Evaluation-of-Indigenous-Afar-Cattle-Breed-Maintained…
SRR12538836	Afar	East Africa	Bos indicus	PRJNA658727	Afar, Ethiopia	299974382	0.9947	15.6753X	Excluded (PI-HAT ≥ 0.25)	/	/	Indigenous	/	<400	NA	<2000	https://www.researchgate.net/profile/Mohammed-Seid-26/publication/372413112_Milk_Production_Reproduction_and_Calf_Growth_Performance_Evaluation_of_Indigenous_Afar_Cattle_Breed_Maintained_at_Dubti_Pastoral_and_Agro_Pastoral_Research_Center_Preliminary_Result/links/64b5b4ff8de7ed28baa4946e/Milk-Production-Reproduction-and-Calf-Growth-Performance-Evaluation-of-Indigenous-Afar-Cattle-Breed-Maintained…
SRR12538837	Afar	East Africa	Bos indicus	PRJNA658727	Afar, Ethiopia	329770975	0.9946	17.2685X	Excluded (PI-HAT ≥ 0.25)	/	/	Indigenous	/	<400	NA	<2000	https://www.researchgate.net/profile/Mohammed-Seid-26/publication/372413112_Milk_Production_Reproduction_and_Calf_Growth_Performance_Evaluation_of_Indigenous_Afar_Cattle_Breed_Maintained_at_Dubti_Pastoral_and_Agro_Pastoral_Research_Center_Preliminary_Result/links/64b5b4ff8de7ed28baa4946e/Milk-Production-Reproduction-and-Calf-Growth-Performance-Evaluation-of-Indigenous-Afar-Cattle-Breed-Maintained…
SRR12538838	Afar	East Africa	Bos indicus	PRJNA658727	Afar, Ethiopia	363337796	0.9949	18.923X	Excluded (PI-HAT ≥ 0.25)	/	/	Indigenous	/	<400	NA	<2000	https://www.researchgate.net/profile/Mohammed-Seid-26/publication/372413112_Milk_Production_Reproduction_and_Calf_Growth_Performance_Evaluation_of_Indigenous_Afar_Cattle_Breed_Maintained_at_Dubti_Pastoral_and_Agro_Pastoral_Research_Center_Preliminary_Result/links/64b5b4ff8de7ed28baa4946e/Milk-Production-Reproduction-and-Calf-Growth-Performance-Evaluation-of-Indigenous-Afar-Cattle-Breed-Maintained…
SRR12452204	Afar	East Africa	Bos indicus	PRJNA574857	Afar, Ethiopia	274864204	0.998	9.8789X	Passed	16.7735	/	Indigenous	/	<400	NA	<2000	https://www.researchgate.net/profile/Mohammed-Seid-26/publication/372413112_Milk_Production_Reproduction_and_Calf_Growth_Performance_Evaluation_of_Indigenous_Afar_Cattle_Breed_Maintained_at_Dubti_Pastoral_and_Agro_Pastoral_Research_Center_Preliminary_Result/links/64b5b4ff8de7ed28baa4946e/Milk-Production-Reproduction-and-Calf-Growth-Performance-Evaluation-of-Indigenous-Afar-Cattle-Breed-Maintained…
SRR12452207	Afar	East Africa	Bos indicus	PRJNA574857	Afar, Ethiopia	312248385	0.9981	11.3388X	Passed	14.802	/	Indigenous	/	<400	NA	<2000	https://www.researchgate.net/profile/Mohammed-Seid-26/publication/372413112_Milk_Production_Reproduction_and_Calf_Growth_Performance_Evaluation_of_Indigenous_Afar_Cattle_Breed_Maintained_at_Dubti_Pastoral_and_Agro_Pastoral_Research_Center_Preliminary_Result/links/64b5b4ff8de7ed28baa4946e/Milk-Production-Reproduction-and-Calf-Growth-Performance-Evaluation-of-Indigenous-Afar-Cattle-Breed-Maintained…
SRR12452208	Afar	East Africa	Bos indicus	PRJNA574857	Afar, Ethiopia	288876303	0.9966	10.2809X	Passed	16.103	/	Indigenous	/	<400	NA	<2000	https://www.researchgate.net/profile/Mohammed-Seid-26/publication/372413112_Milk_Production_Reproduction_and_Calf_Growth_Performance_Evaluation_of_Indigenous_Afar_Cattle_Breed_Maintained_at_Dubti_Pastoral_and_Agro_Pastoral_Research_Center_Preliminary_Result/links/64b5b4ff8de7ed28baa4946e/Milk-Production-Reproduction-and-Calf-Growth-Performance-Evaluation-of-Indigenous-Afar-Cattle-Breed-Maintained…
SRR12452210	Afar	East Africa	Bos indicus	PRJNA574857	Afar, Ethiopia	299302636	0.9982	10.8391X	Passed	17.8675	/	Indigenous	/	<400	NA	<2000	https://www.researchgate.net/profile/Mohammed-Seid-26/publication/372413112_Milk_Production_Reproduction_and_Calf_Growth_Performance_Evaluation_of_Indigenous_Afar_Cattle_Breed_Maintained_at_Dubti_Pastoral_and_Agro_Pastoral_Research_Center_Preliminary_Result/links/64b5b4ff8de7ed28baa4946e/Milk-Production-Reproduction-and-Calf-Growth-Performance-Evaluation-of-Indigenous-Afar-Cattle-Breed-Maintained…
SRR12452211	Afar	East Africa	Bos indicus	PRJNA574857	Afar, Ethiopia	330957066	0.9982	11.9821X	Passed	16.2273	/	Indigenous	/	<400	NA	<2000	https://www.researchgate.net/profile/Mohammed-Seid-26/publication/372413112_Milk_Production_Reproduction_and_Calf_Growth_Performance_Evaluation_of_Indigenous_Afar_Cattle_Breed_Maintained_at_Dubti_Pastoral_and_Agro_Pastoral_Research_Center_Preliminary_Result/links/64b5b4ff8de7ed28baa4946e/Milk-Production-Reproduction-and-Calf-Growth-Performance-Evaluation-of-Indigenous-Afar-Cattle-Breed-Maintained…
SRR12452202	Afar	East Africa	Bos indicus	PRJNA574857	Afar, Ethiopia	304785403	0.9979	10.9886X	Excluded (PI-HAT ≥ 0.25)	/	/	Indigenous	/	<400	NA	<2000	https://www.researchgate.net/profile/Mohammed-Seid-26/publication/372413112_Milk_Production_Reproduction_and_Calf_Growth_Performance_Evaluation_of_Indigenous_Afar_Cattle_Breed_Maintained_at_Dubti_Pastoral_and_Agro_Pastoral_Research_Center_Preliminary_Result/links/64b5b4ff8de7ed28baa4946e/Milk-Production-Reproduction-and-Calf-Growth-Performance-Evaluation-of-Indigenous-Afar-Cattle-Breed-Maintained…
SRR12452203	Afar	East Africa	Bos indicus	PRJNA574857	Afar, Ethiopia	280410494	0.9966	10.0031X	Excluded (PI-HAT ≥ 0.25)	/	/	Indigenous	/	<400	NA	<2000	https://www.researchgate.net/profile/Mohammed-Seid-26/publication/372413112_Milk_Production_Reproduction_and_Calf_Growth_Performance_Evaluation_of_Indigenous_Afar_Cattle_Breed_Maintained_at_Dubti_Pastoral_and_Agro_Pastoral_Research_Center_Preliminary_Result/links/64b5b4ff8de7ed28baa4946e/Milk-Production-Reproduction-and-Calf-Growth-Performance-Evaluation-of-Indigenous-Afar-Cattle-Breed-Maintained…
SRR12452205	Afar	East Africa	Bos indicus	PRJNA574857	Afar, Ethiopia	279140681	0.9968	9.9692X	Excluded (PI-HAT ≥ 0.25)	/	/	Indigenous	/	<400	NA	<2000	https://www.researchgate.net/profile/Mohammed-Seid-26/publication/372413112_Milk_Production_Reproduction_and_Calf_Growth_Performance_Evaluation_of_Indigenous_Afar_Cattle_Breed_Maintained_at_Dubti_Pastoral_and_Agro_Pastoral_Research_Center_Preliminary_Result/links/64b5b4ff8de7ed28baa4946e/Milk-Production-Reproduction-and-Calf-Growth-Performance-Evaluation-of-Indigenous-Afar-Cattle-Breed-Maintained…
SRR12452209	Afar	East Africa	Bos indicus	PRJNA574857	Afar, Ethiopia	309413731	0.9978	11.1946X	Excluded (PI-HAT ≥ 0.25)	/	/	Indigenous	/	<400	NA	<2000	https://www.researchgate.net/profile/Mohammed-Seid-26/publication/372413112_Milk_Production_Reproduction_and_Calf_Growth_Performance_Evaluation_of_Indigenous_Afar_Cattle_Breed_Maintained_at_Dubti_Pastoral_and_Agro_Pastoral_Research_Center_Preliminary_Result/links/64b5b4ff8de7ed28baa4946e/Milk-Production-Reproduction-and-Calf-Growth-Performance-Evaluation-of-Indigenous-Afar-Cattle-Breed-Maintained…
SRR3225527	Ankole	East Africa	Bos indicus × Bos taurus	PRJNA312138	Masindi, Uganda (Closest city)	234314937	0.9915	8.8054X	Passed	41.0579	/	Indigenous	/	NA	NA	NA	NA
SRR3656912	Ankole	East Africa	Bos indicus × Bos taurus	PRJNA312138	Masindi, Uganda (Closest city)	231185786	0.9826	8.683X	Passed	40.6436	/	Indigenous	/	NA	NA	NA	NA
SRR3656914	Ankole	East Africa	Bos indicus × Bos taurus	PRJNA312138	Masindi, Uganda (Closest city)	215178037	0.8858	7.0151X	Passed	42.6508	/	Indigenous	/	NA	NA	NA	NA
SRR3656915	Ankole	East Africa	Bos indicus × Bos taurus	PRJNA312138	Masindi, Uganda (Closest city)	272668232	0.9919	10.276X	Passed	41.8716	/	Indigenous	/	NA	NA	NA	NA
SRR3656917	Ankole	East Africa	Bos indicus × Bos taurus	PRJNA312138	Masindi, Uganda (Closest city)	222603530	0.9922	8.3858X	Passed	45.4258	/	Indigenous	/	NA	NA	NA	NA
SRR3656919	Ankole	East Africa	Bos indicus × Bos taurus	PRJNA312138	Masindi, Uganda (Closest city)	244218212	0.9927	9.203X	Passed	40.2034	/	Indigenous	/	NA	NA	NA	NA
SRR3656920	Ankole	East Africa	Bos indicus × Bos taurus	PRJNA312138	Masindi, Uganda (Closest city)	249192905	0.992	9.4001X	Passed	39.7392	/	Indigenous	/	NA	NA	NA	NA
SRR3656921	Ankole	East Africa	Bos indicus × Bos taurus	PRJNA312138	Masindi, Uganda (Closest city)	258422895	0.9923	9.7457X	Passed	39.9108	/	Indigenous	/	NA	NA	NA	NA
SRR3656922	Ankole	East Africa	Bos indicus × Bos taurus	PRJNA312138	Masindi, Uganda (Closest city)	256223001	0.9916	9.6496X	Passed	42.8195	/	Indigenous	/	NA	NA	NA	NA
SRR3656924	Ankole	East Africa	Bos indicus × Bos taurus	PRJNA312138	Masindi, Uganda (Closest city)	256474199	0.9916	9.6601X	Passed	42.941	/	Indigenous	/	NA	NA	NA	NA
ERR320245	Ankole	East Africa	Bos indicus × Bos taurus	PRJEB1829	Masindi, Uganda (Closest city)	351315608	0.9987	12.4659X	Passed	41.0445	/	Indigenous	/	NA	NA	NA	NA
ERR320247	Ankole	East Africa	Bos indicus × Bos taurus	PRJEB1829	Masindi, Uganda (Closest city)	360198750	0.9986	12.6124X	Passed	71.5469	/	Indigenous	/	NA	NA	NA	NA
ERR320251	Ankole	East Africa	Bos indicus × Bos taurus	PRJEB1829	Masindi, Uganda (Closest city)	346680229	0.9983	12.0235X	Passed	40.5076	/	Indigenous	/	NA	NA	NA	NA
ERR320255	Ankole	East Africa	Bos indicus × Bos taurus	PRJEB1829	Masindi, Uganda (Closest city)	357395388	0.9982	12.5123X	Passed	35.8926	/	Indigenous	/	NA	NA	NA	NA
ERR320264	Ankole	East Africa	Bos indicus × Bos taurus	PRJEB1829	Masindi, Uganda (Closest city)	370473521	0.9984	12.922X	Passed	39.3231	/	Indigenous	/	NA	NA	NA	NA
SRR12496260	Arado	East Africa	Bos indicus	PRJNA658727	Ethiopia	206631392	0.998	11.0609X	Passed	18.6911	Humid-heat (as control)	Indigenous	/	<400	<120	<2000	https://www.fao.org/dad-is/browse-by-country-and-species/zh/
SRR12496261	Arado	East Africa	Bos indicus	PRJNA658727	Ethiopia	199967496	0.9974	10.7098X	Passed	17.9665	Humid-heat (as control)	Indigenous	/	<400	<120	<2000	https://www.fao.org/dad-is/browse-by-country-and-species/zh/
SRR12496263	Arado	East Africa	Bos indicus	PRJNA658727	Ethiopia	259120095	0.9976	13.8541X	Passed	16.3454	Humid-heat (as control)	Indigenous	/	<400	<120	<2000	https://www.fao.org/dad-is/browse-by-country-and-species/zh/
SRR12496264	Arado	East Africa	Bos indicus	PRJNA658727	Ethiopia	268553722	0.9976	14.3768X	Passed	16.2588	Humid-heat (as control)	Indigenous	/	<400	<120	<2000	https://www.fao.org/dad-is/browse-by-country-and-species/zh/
SRR12496265	Arado	East Africa	Bos indicus	PRJNA658727	Ethiopia	235907100	0.9976	12.621X	Passed	16.3633	Humid-heat (as control)	Indigenous	/	<400	<120	<2000	https://www.fao.org/dad-is/browse-by-country-and-species/zh/
SRR12496266	Arado	East Africa	Bos indicus	PRJNA658727	Ethiopia	271191829	0.9979	14.5201X	Passed	15.8407	Humid-heat (as control)	Indigenous	/	<400	<120	<2000	https://www.fao.org/dad-is/browse-by-country-and-species/zh/
SRR12496269	Arado	East Africa	Bos indicus	PRJNA658727	Ethiopia	224983233	0.9979	12.0387X	Passed	17.6531	Humid-heat (as control)	Indigenous	/	<400	<120	<2000	https://www.fao.org/dad-is/browse-by-country-and-species/zh/
SRR12496270	Arado	East Africa	Bos indicus	PRJNA658727	Ethiopia	207068021	0.9978	11.0778X	Passed	18.1339	Humid-heat (as control)	Indigenous	/	<400	<120	<2000	https://www.fao.org/dad-is/browse-by-country-and-species/zh/
SRR12496271	Arado	East Africa	Bos indicus	PRJNA658727	Ethiopia	267594739	0.9974	14.3157X	Passed	17.2688	Humid-heat (as control)	Indigenous	/	<400	<120	<2000	https://www.fao.org/dad-is/browse-by-country-and-species/zh/
SRR12538832	Arsi	East Africa	Bos indicus	PRJNA658727	Arsi, Ethiopia	324569080	0.9983	11.7868X	Passed	18.3087	/	Indigenous	/	<400	NA	<2000	https://journals.nasspublishing.com/index.php/NJAS/article/view/429; https://pubmed.ncbi.nlm.nih.gov/40828965/
SRR12538833	Arsi	East Africa	Bos indicus	PRJNA658727	Arsi, Ethiopia	258186066	0.9974	9.3628X	Passed	20.7302	/	Indigenous	/	<400	NA	<2000	https://journals.nasspublishing.com/index.php/NJAS/article/view/429; https://pubmed.ncbi.nlm.nih.gov/40828965/
SRR12538840	Arsi	East Africa	Bos indicus	PRJNA658727	Arsi, Ethiopia	295647170	0.9982	10.72X	Passed	18.4416	/	Indigenous	/	<400	NA	<2000	https://journals.nasspublishing.com/index.php/NJAS/article/view/429; https://pubmed.ncbi.nlm.nih.gov/40828965/
SRR12538851	Arsi	East Africa	Bos indicus	PRJNA658727	Arsi, Ethiopia	337850722	0.9979	12.2633X	Passed	19.2449	/	Indigenous	/	<400	NA	<2000	https://journals.nasspublishing.com/index.php/NJAS/article/view/429; https://pubmed.ncbi.nlm.nih.gov/40828965/
SRR12452217	Arsi	East Africa	Bos indicus	PRJNA574857	Arsi, Ethiopia	286781620	0.9962	10.1159X	Passed	20.094	/	Indigenous	/	<400	NA	<2000	https://journals.nasspublishing.com/index.php/NJAS/article/view/429; https://pubmed.ncbi.nlm.nih.gov/40828965/
SRR12452228	Arsi	East Africa	Bos indicus	PRJNA574857	Arsi, Ethiopia	304216036	0.9986	10.8572X	Passed	19.2535	/	Indigenous	/	<400	NA	<2000	https://journals.nasspublishing.com/index.php/NJAS/article/view/429; https://pubmed.ncbi.nlm.nih.gov/40828965/
SRR12452240	Arsi	East Africa	Bos indicus	PRJNA574857	Arsi, Ethiopia	287646607	0.9978	10.3676X	Passed	20.3587	/	Indigenous	/	<400	NA	<2000	https://journals.nasspublishing.com/index.php/NJAS/article/view/429; https://pubmed.ncbi.nlm.nih.gov/40828965/
SRR12452271	Arsi	East Africa	Bos indicus	PRJNA574857	Arsi, Ethiopia	300184678	0.9964	10.512X	Passed	17.8776	/	Indigenous	/	<400	NA	<2000	https://journals.nasspublishing.com/index.php/NJAS/article/view/429; https://pubmed.ncbi.nlm.nih.gov/40828965/
SRR12452282	Arsi	East Africa	Bos indicus	PRJNA574857	Arsi, Ethiopia	322996231	0.9982	11.4271X	Passed	19.505	/	Indigenous	/	<400	NA	<2000	https://journals.nasspublishing.com/index.php/NJAS/article/view/429; https://pubmed.ncbi.nlm.nih.gov/40828965/
SRR12452293	Arsi	East Africa	Bos indicus	PRJNA574857	Arsi, Ethiopia	305537137	0.9982	10.9607X	Passed	20.6525	/	Indigenous	/	<400	NA	<2000	https://journals.nasspublishing.com/index.php/NJAS/article/view/429; https://pubmed.ncbi.nlm.nih.gov/40828965/
SRR12452195	Arsi	East Africa	Bos indicus	PRJNA574857	Arsi, Ethiopia	297409698	0.9982	10.5532X	Excluded (PI-HAT ≥ 0.25)	/	/	Indigenous	/	<400	NA	<2000	https://journals.nasspublishing.com/index.php/NJAS/article/view/429; https://pubmed.ncbi.nlm.nih.gov/40828965/
SRR12452206	Arsi	East Africa	Bos indicus	PRJNA574857	Arsi, Ethiopia	324592378	0.998	11.7335X	Excluded (PI-HAT ≥ 0.25)	/	/	Indigenous	/	<400	NA	<2000	https://journals.nasspublishing.com/index.php/NJAS/article/view/429; https://pubmed.ncbi.nlm.nih.gov/40828965/
SRR12452255	Arsi	East Africa	Bos indicus	PRJNA574857	Arsi, Ethiopia	320429823	0.9983	11.4748X	Excluded (PI-HAT ≥ 0.25)	/	/	Indigenous	/	<400	NA	<2000	https://journals.nasspublishing.com/index.php/NJAS/article/view/429; https://pubmed.ncbi.nlm.nih.gov/40828965/
SRR12452298	Arsi	East Africa	Bos indicus	PRJNA574857	Arsi, Ethiopia	275144619	0.9957	9.6177X	Excluded (PI-HAT ≥ 0.25)	/	/	Indigenous	/	<400	NA	<2000	https://journals.nasspublishing.com/index.php/NJAS/article/view/429; https://pubmed.ncbi.nlm.nih.gov/40828965/
SRR13626465	Bagaria	East Africa	Bos indicus	PRJNA698721	Ethiopia	678512025	0.998	36.3222X	Passed	18.4426	Arid-heat	Indigenous	/	NA	120-140	<2000	https://www.fao.org/dad-is/browse-by-country-and-species/zh/
SRR13626466	Bagaria	East Africa	Bos indicus	PRJNA698721	Ethiopia	696565828	0.9981	37.3381X	Passed	18.6888	Arid-heat	Indigenous	/	NA	120-140	<2000	https://www.fao.org/dad-is/browse-by-country-and-species/zh/
SRR13626467	Bagaria	East Africa	Bos indicus	PRJNA698721	Ethiopia	697139150	0.9979	37.2802X	Passed	18.3148	Arid-heat	Indigenous	/	NA	120-140	<2000	https://www.fao.org/dad-is/browse-by-country-and-species/zh/
SRR13626468	Bagaria	East Africa	Bos indicus	PRJNA698721	Ethiopia	690024099	0.9975	36.9492X	Passed	19.5253	Arid-heat	Indigenous	/	NA	120-140	<2000	https://www.fao.org/dad-is/browse-by-country-and-species/zh/
SRR13626469	Bagaria	East Africa	Bos indicus	PRJNA698721	Ethiopia	688194948	0.9975	36.8282X	Passed	18.7001	Arid-heat	Indigenous	/	NA	120-140	<2000	https://www.fao.org/dad-is/browse-by-country-and-species/zh/
SRR13626493	Bagaria	East Africa	Bos indicus	PRJNA698721	Ethiopia	711851092	0.9977	38.0402X	Passed	19.3863	Arid-heat	Indigenous	/	NA	120-140	<2000	https://www.fao.org/dad-is/browse-by-country-and-species/zh/
SRR13626494	Bagaria	East Africa	Bos indicus	PRJNA698721	Ethiopia	698823867	0.9976	37.4266X	Passed	19.456	Arid-heat	Indigenous	/	NA	120-140	<2000	https://www.fao.org/dad-is/browse-by-country-and-species/zh/
SRR13626495	Bagaria	East Africa	Bos indicus	PRJNA698721	Ethiopia	633717234	0.9979	33.8921X	Passed	20.2288	Arid-heat	Indigenous	/	NA	120-140	<2000	https://www.fao.org/dad-is/browse-by-country-and-species/zh/
SRR13626496	Bagaria	East Africa	Bos indicus	PRJNA698721	Ethiopia	636276771	0.9978	34.0619X	Passed	17.2185	Arid-heat	Indigenous	/	NA	120-140	<2000	https://www.fao.org/dad-is/browse-by-country-and-species/zh/
SRR13626497	Bagaria	East Africa	Bos indicus	PRJNA698721	Ethiopia	641484391	0.998	34.3777X	Passed	17.3088	Arid-heat	Indigenous	/	NA	120-140	<2000	https://www.fao.org/dad-is/browse-by-country-and-species/zh/
SRR12538850	Bagaria	East Africa	Bos indicus	PRJNA658727	Ethiopia	637042592	0.9972	34.0131X	Excluded (PI-HAT ≥ 0.25)	/	/	Indigenous	/	NA	120-140	<2000	https://www.fao.org/dad-is/browse-by-country-and-species/zh/
SRR13626482	Bale	East Africa	Bos indicus	PRJNA698721	Bale Mountains, Ethiopia	325955931	0.9982	17.3367X	Passed	18.7952	/	Indigenous	/	<400	<120	<2000	https://www.fao.org/dad-is/browse-by-country-and-species/zh/
SRR13626483	Bale	East Africa	Bos indicus	PRJNA698721	Bale Mountains, Ethiopia	728432048	0.9982	38.9816X	Passed	28.0208	/	Indigenous	/	<400	<120	<2000	https://www.fao.org/dad-is/browse-by-country-and-species/zh/
SRR13626484	Bale	East Africa	Bos indicus	PRJNA698721	Bale Mountains, Ethiopia	754693063	0.9987	40.4269X	Passed	19.1635	/	Indigenous	/	<400	<120	<2000	https://www.fao.org/dad-is/browse-by-country-and-species/zh/
SRR13626485	Bale	East Africa	Bos indicus	PRJNA698721	Bale Mountains, Ethiopia	722576416	0.9987	38.6756X	Passed	19.6377	/	Indigenous	/	<400	<120	<2000	https://www.fao.org/dad-is/browse-by-country-and-species/zh/
SRR13626486	Bale	East Africa	Bos indicus	PRJNA698721	Bale Mountains, Ethiopia	622003859	0.998	33.2571X	Passed	19.1443	/	Indigenous	/	<400	<120	<2000	https://www.fao.org/dad-is/browse-by-country-and-species/zh/
SRR13626488	Bale	East Africa	Bos indicus	PRJNA698721	Bale Mountains, Ethiopia	724379322	0.9977	38.7704X	Passed	17.7337	/	Indigenous	/	<400	<120	<2000	https://www.fao.org/dad-is/browse-by-country-and-species/zh/
SRR13626489	Bale	East Africa	Bos indicus	PRJNA698721	Bale Mountains, Ethiopia	628486041	0.9985	33.6718X	Passed	18.3603	/	Indigenous	/	<400	<120	<2000	https://www.fao.org/dad-is/browse-by-country-and-species/zh/
SRR13626490	Bale	East Africa	Bos indicus	PRJNA698721	Bale Mountains, Ethiopia	698380144	0.9982	37.3848X	Passed	17.4587	/	Indigenous	/	<400	<120	<2000	https://www.fao.org/dad-is/browse-by-country-and-species/zh/
SRR13626491	Bale	East Africa	Bos indicus	PRJNA698721	Bale Mountains, Ethiopia	653347654	0.9974	34.9632X	Passed	19.1157	/	Indigenous	/	<400	<120	<2000	https://www.fao.org/dad-is/browse-by-country-and-species/zh/
SRR13626492	Bale	East Africa	Bos indicus	PRJNA698721	Bale Mountains, Ethiopia	671674848	0.9976	35.9325X	Passed	19.0202	/	Indigenous	/	<400	<120	<2000	https://www.fao.org/dad-is/browse-by-country-and-species/zh/
SRR12538852	Bale	East Africa	Bos indicus	PRJNA658727	Bale Mountains, Ethiopia	624244114	0.9977	33.3396X	Excluded (PI-HAT ≥ 0.25)	/	/	Indigenous	/	<400	<120	<2000	https://www.fao.org/dad-is/browse-by-country-and-species/zh/
SRR12452239	Barka	East Africa	Bos indicus	PRJNA574857	Ethiopia, Africa	343607433	0.996	12.3722X	Passed	18.0101	Arid-heat	Indigenous	/	<400	NA	<2000	https://ideas.repec.org/a/ibn/jasjnl/v11y2024i18p45.html; https://pubmed.ncbi.nlm.nih.gov/40828965/
SRR12452241	Barka	East Africa	Bos indicus	PRJNA574857	Ethiopia, Africa	309035318	0.9979	11.1538X	Passed	17.9484	Arid-heat	Indigenous	/	<400	NA	<2000	https://ideas.repec.org/a/ibn/jasjnl/v11y2024i18p45.html; https://pubmed.ncbi.nlm.nih.gov/40828965/
SRR12452242	Barka	East Africa	Bos indicus	PRJNA574857	Ethiopia, Africa	287976121	0.9953	10.4281X	Passed	17.6997	Arid-heat	Indigenous	/	<400	NA	<2000	https://ideas.repec.org/a/ibn/jasjnl/v11y2024i18p45.html; https://pubmed.ncbi.nlm.nih.gov/40828965/
SRR12452243	Barka	East Africa	Bos indicus	PRJNA574857	Ethiopia, Africa	324366569	0.9956	11.6701X	Passed	18.6469	Arid-heat	Indigenous	/	<400	NA	<2000	https://ideas.repec.org/a/ibn/jasjnl/v11y2024i18p45.html; https://pubmed.ncbi.nlm.nih.gov/40828965/
SRR12452244	Barka	East Africa	Bos indicus	PRJNA574857	Ethiopia, Africa	298353942	0.9971	10.4359X	Passed	17.9406	Arid-heat	Indigenous	/	<400	NA	<2000	https://ideas.repec.org/a/ibn/jasjnl/v11y2024i18p45.html; https://pubmed.ncbi.nlm.nih.gov/40828965/
SRR12452245	Barka	East Africa	Bos indicus	PRJNA574857	Ethiopia, Africa	298946912	0.9981	10.6903X	Passed	18.5836	Arid-heat	Indigenous	/	<400	NA	<2000	https://ideas.repec.org/a/ibn/jasjnl/v11y2024i18p45.html; https://pubmed.ncbi.nlm.nih.gov/40828965/
SRR12452246	Barka	East Africa	Bos indicus	PRJNA574857	Ethiopia, Africa	302263686	0.9981	10.9043X	Passed	18.4901	Arid-heat	Indigenous	/	<400	NA	<2000	https://ideas.repec.org/a/ibn/jasjnl/v11y2024i18p45.html; https://pubmed.ncbi.nlm.nih.gov/40828965/
SRR12452247	Barka	East Africa	Bos indicus	PRJNA574857	Ethiopia, Africa	310053935	0.9976	11.0685X	Passed	18.0419	Arid-heat	Indigenous	/	<400	NA	<2000	https://ideas.repec.org/a/ibn/jasjnl/v11y2024i18p45.html; https://pubmed.ncbi.nlm.nih.gov/40828965/
SRR12452248	Barka	East Africa	Bos indicus	PRJNA574857	Ethiopia, Africa	271459994	0.9965	9.5092X	Passed	18.6098	Arid-heat	Indigenous	/	<400	NA	<2000	https://ideas.repec.org/a/ibn/jasjnl/v11y2024i18p45.html; https://pubmed.ncbi.nlm.nih.gov/40828965/
SRR12496248	Begait	East Africa	Bos indicus	PRJNA658727	Tigray, Ethiopia	247558421	0.9973	13.2741X	Passed	18.341	Arid-heat	Indigenous	/	<400	120-140	<2000	https://www.fao.org/dad-is/browse-by-country-and-species/zh/
SRR12496249	Begait	East Africa	Bos indicus	PRJNA658727	Tigray, Ethiopia	222975253	0.9978	11.9461X	Passed	17.8112	Arid-heat	Indigenous	/	<400	120-140	<2000	https://www.fao.org/dad-is/browse-by-country-and-species/zh/
SRR12496250	Begait	East Africa	Bos indicus	PRJNA658727	Tigray, Ethiopia	215230602	0.9969	11.517X	Passed	17.7132	Arid-heat	Indigenous	/	<400	120-140	<2000	https://www.fao.org/dad-is/browse-by-country-and-species/zh/
SRR12496253	Begait	East Africa	Bos indicus	PRJNA658727	Tigray, Ethiopia	265696176	0.9972	14.2197X	Passed	18.1724	Arid-heat	Indigenous	/	<400	120-140	<2000	https://www.fao.org/dad-is/browse-by-country-and-species/zh/
SRR12496254	Begait	East Africa	Bos indicus	PRJNA658727	Tigray, Ethiopia	237746951	0.9976	12.7294X	Passed	17.3953	Arid-heat	Indigenous	/	<400	120-140	<2000	https://www.fao.org/dad-is/browse-by-country-and-species/zh/
SRR12496255	Begait	East Africa	Bos indicus	PRJNA658727	Tigray, Ethiopia	220110063	0.9977	11.7629X	Passed	17.4004	Arid-heat	Indigenous	/	<400	120-140	<2000	https://www.fao.org/dad-is/browse-by-country-and-species/zh/
SRR12496256	Begait	East Africa	Bos indicus	PRJNA658727	Tigray, Ethiopia	206646537	0.9976	11.0674X	Passed	18.0787	Arid-heat	Indigenous	/	<400	120-140	<2000	https://www.fao.org/dad-is/browse-by-country-and-species/zh/
SRR12496257	Begait	East Africa	Bos indicus	PRJNA658727	Tigray, Ethiopia	288540599	0.9975	15.4361X	Passed	17.8146	Arid-heat	Indigenous	/	<400	120-140	<2000	https://www.fao.org/dad-is/browse-by-country-and-species/zh/
SRR12496258	Begait	East Africa	Bos indicus	PRJNA658727	Tigray, Ethiopia	223996165	0.998	11.9948X	Passed	17.4603	Arid-heat	Indigenous	/	<400	120-140	<2000	https://www.fao.org/dad-is/browse-by-country-and-species/zh/
SRR12496259	Begait	East Africa	Bos indicus	PRJNA658727	Tigray, Ethiopia	240164627	0.9978	12.8781X	Passed	17.6121	Arid-heat	Indigenous	/	<400	120-140	<2000	https://www.fao.org/dad-is/browse-by-country-and-species/zh/
SRR12496252	Begait	East Africa	Bos indicus	PRJNA658727	Tigray, Ethiopia	277834139	0.9974	14.8563X	Excluded (PI-HAT ≥ 0.25)	/	/	Indigenous	/	<400	120-140	<2000	https://www.fao.org/dad-is/browse-by-country-and-species/zh/
SRR3508267	Boran	East Africa	Bos indicus	PRJNA312138	Kenya, Africa	255130726	0.9986	9.06X	Passed	20.7966	/	Indigenous	/	400-800	NA	<2000	https://en.wikipedia.org/wiki/Boran_cattle; https://pubmed.ncbi.nlm.nih.gov/40828965/
SRR3524756	Boran	East Africa	Bos indicus	PRJNA312138	Kenya, Africa	277973181	0.9985	9.8588X	Passed	24.8209	/	Indigenous	/	400-800	NA	<2000	https://en.wikipedia.org/wiki/Boran_cattle; https://pubmed.ncbi.nlm.nih.gov/40828965/
SRR3524807	Boran	East Africa	Bos indicus	PRJNA312138	Kenya, Africa	264089706	0.9981	9.3454X	Passed	22.9189	/	Indigenous	/	400-800	NA	<2000	https://en.wikipedia.org/wiki/Boran_cattle; https://pubmed.ncbi.nlm.nih.gov/40828965/
SRR3524810	Boran	East Africa	Bos indicus	PRJNA312138	Kenya, Africa	269764880	0.9979	9.4671X	Passed	21.9248	/	Indigenous	/	400-800	NA	<2000	https://en.wikipedia.org/wiki/Boran_cattle; https://pubmed.ncbi.nlm.nih.gov/40828965/
SRR3546725	Boran	East Africa	Bos indicus	PRJNA312138	Kenya, Africa	250747916	0.998	8.8556X	Passed	21.9356	/	Indigenous	/	400-800	NA	<2000	https://en.wikipedia.org/wiki/Boran_cattle; https://pubmed.ncbi.nlm.nih.gov/40828965/
SRR3546727	Boran	East Africa	Bos indicus	PRJNA312138	Kenya, Africa	255975565	0.9985	9.0494X	Passed	22.5226	/	Indigenous	/	400-800	NA	<2000	https://en.wikipedia.org/wiki/Boran_cattle; https://pubmed.ncbi.nlm.nih.gov/40828965/
SRR3546728	Boran	East Africa	Bos indicus	PRJNA312138	Kenya, Africa	253874784	0.9984	8.9981X	Passed	21.7587	/	Indigenous	/	400-800	NA	<2000	https://en.wikipedia.org/wiki/Boran_cattle; https://pubmed.ncbi.nlm.nih.gov/40828965/
SRR3546729	Boran	East Africa	Bos indicus	PRJNA312138	Kenya, Africa	248963149	0.9984	8.8135X	Passed	23.0593	/	Indigenous	/	400-800	NA	<2000	https://en.wikipedia.org/wiki/Boran_cattle; https://pubmed.ncbi.nlm.nih.gov/40828965/
SRR3546777	Boran	East Africa	Bos indicus	PRJNA312138	Kenya, Africa	255900476	0.9985	9.0722X	Passed	22.754	/	Indigenous	/	400-800	NA	<2000	https://en.wikipedia.org/wiki/Boran_cattle; https://pubmed.ncbi.nlm.nih.gov/40828965/
SRR3546787	Boran	East Africa	Bos indicus	PRJNA312138	Kenya, Africa	293302717	0.9796	10.1681X	Passed	24.3604	/	Indigenous	/	400-800	NA	<2000	https://en.wikipedia.org/wiki/Boran_cattle; https://pubmed.ncbi.nlm.nih.gov/40828965/
SRR12452233	Butana	East Africa	Bos indicus	PRJNA574857	Butana plain, Sudan, Africa	281512713	0.9966	10.0287X	Passed	18.1145	Cold (as control); Arid-heat	Indigenous	/	<400	NA	<2000	http://agtr.ilri.cgiar.org/butana; https://pubmed.ncbi.nlm.nih.gov/40828965/
SRR12452234	Butana	East Africa	Bos indicus	PRJNA574857	Butana plain, Sudan, Africa	290786091	0.9964	10.3894X	Passed	18.9666	Cold (as control); Arid-heat	Indigenous	/	<400	NA	<2000	http://agtr.ilri.cgiar.org/butana; https://pubmed.ncbi.nlm.nih.gov/40828965/
SRR12452235	Butana	East Africa	Bos indicus	PRJNA574857	Butana plain, Sudan, Africa	289473437	0.9953	10.4468X	Passed	17.2349	Cold (as control); Arid-heat	Indigenous	/	<400	NA	<2000	http://agtr.ilri.cgiar.org/butana; https://pubmed.ncbi.nlm.nih.gov/40828965/
SRR12452236	Butana	East Africa	Bos indicus	PRJNA574857	Butana plain, Sudan, Africa	282500897	0.9957	10.2136X	Passed	18.6011	Cold (as control); Arid-heat	Indigenous	/	<400	NA	<2000	http://agtr.ilri.cgiar.org/butana; https://pubmed.ncbi.nlm.nih.gov/40828965/
SRR12452238	Butana	East Africa	Bos indicus	PRJNA574857	Butana plain, Sudan, Africa	322325268	0.9972	11.346X	Passed	17.8381	Cold (as control); Arid-heat	Indigenous	/	<400	NA	<2000	http://agtr.ilri.cgiar.org/butana; https://pubmed.ncbi.nlm.nih.gov/40828965/
SRR12452283	Butana	East Africa	Bos indicus	PRJNA574857	Butana plain, Sudan, Africa	276075212	0.9958	9.9234X	Passed	19.479	Cold (as control); Arid-heat	Indigenous	/	<400	NA	<2000	http://agtr.ilri.cgiar.org/butana; https://pubmed.ncbi.nlm.nih.gov/40828965/
SRR12452284	Butana	East Africa	Bos indicus	PRJNA574857	Butana plain, Sudan, Africa	281536021	0.9965	10.1772X	Passed	18.2601	Cold (as control); Arid-heat	Indigenous	/	<400	NA	<2000	http://agtr.ilri.cgiar.org/butana; https://pubmed.ncbi.nlm.nih.gov/40828965/
SRR12452285	Butana	East Africa	Bos indicus	PRJNA574857	Butana plain, Sudan, Africa	325668065	0.9972	11.4005X	Passed	19.9489	Cold (as control); Arid-heat	Indigenous	/	<400	NA	<2000	http://agtr.ilri.cgiar.org/butana; https://pubmed.ncbi.nlm.nih.gov/40828965/
SRR12452286	Butana	East Africa	Bos indicus	PRJNA574857	Butana plain, Sudan, Africa	331249987	0.9973	11.5551X	Passed	18.1397	Cold (as control); Arid-heat	Indigenous	/	<400	NA	<2000	http://agtr.ilri.cgiar.org/butana; https://pubmed.ncbi.nlm.nih.gov/40828965/
SRR12452287	Butana	East Africa	Bos indicus	PRJNA574857	Butana plain, Sudan, Africa	320152888	0.9976	11.2855X	Passed	17.9681	Cold (as control); Arid-heat	Indigenous	/	<400	NA	<2000	http://agtr.ilri.cgiar.org/butana; https://pubmed.ncbi.nlm.nih.gov/40828965/
SRR12452288	Butana	East Africa	Bos indicus	PRJNA574857	Butana plain, Sudan, Africa	322513864	0.9976	11.2776X	Passed	18.1918	Cold (as control); Arid-heat	Indigenous	/	<400	NA	<2000	http://agtr.ilri.cgiar.org/butana; https://pubmed.ncbi.nlm.nih.gov/40828965/
SRR12452289	Butana	East Africa	Bos indicus	PRJNA574857	Butana plain, Sudan, Africa	281692510	0.9963	10.0599X	Passed	18.0038	Cold (as control); Arid-heat	Indigenous	/	<400	NA	<2000	http://agtr.ilri.cgiar.org/butana; https://pubmed.ncbi.nlm.nih.gov/40828965/
SRR12452290	Butana	East Africa	Bos indicus	PRJNA574857	Butana plain, Sudan, Africa	316739986	0.9969	11.1015X	Passed	18.756	Cold (as control); Arid-heat	Indigenous	/	<400	NA	<2000	http://agtr.ilri.cgiar.org/butana; https://pubmed.ncbi.nlm.nih.gov/40828965/
SRR12452291	Butana	East Africa	Bos indicus	PRJNA574857	Butana plain, Sudan, Africa	301813224	0.9968	10.8369X	Passed	18.2146	Cold (as control); Arid-heat	Indigenous	/	<400	NA	<2000	http://agtr.ilri.cgiar.org/butana; https://pubmed.ncbi.nlm.nih.gov/40828965/
SRR12452292	Butana	East Africa	Bos indicus	PRJNA574857	Butana plain, Sudan, Africa	295283542	0.9963	10.5575X	Passed	18.1996	Cold (as control); Arid-heat	Indigenous	/	<400	NA	<2000	http://agtr.ilri.cgiar.org/butana; https://pubmed.ncbi.nlm.nih.gov/40828965/
SRR12452294	Butana	East Africa	Bos indicus	PRJNA574857	Butana plain, Sudan, Africa	287907179	0.9965	10.2934X	Passed	18.8752	Cold (as control); Arid-heat	Indigenous	/	<400	NA	<2000	http://agtr.ilri.cgiar.org/butana; https://pubmed.ncbi.nlm.nih.gov/40828965/
SRR12452295	Butana	East Africa	Bos indicus	PRJNA574857	Butana plain, Sudan, Africa	302969044	0.996	10.9346X	Passed	18.4099	Cold (as control); Arid-heat	Indigenous	/	<400	NA	<2000	http://agtr.ilri.cgiar.org/butana; https://pubmed.ncbi.nlm.nih.gov/40828965/
SRR12452296	Butana	East Africa	Bos indicus	PRJNA574857	Butana plain, Sudan, Africa	326431586	0.997	11.6024X	Passed	18.7506	Cold (as control); Arid-heat	Indigenous	/	<400	NA	<2000	http://agtr.ilri.cgiar.org/butana; https://pubmed.ncbi.nlm.nih.gov/40828965/
SRR12452237	Butana	East Africa	Bos indicus	PRJNA574857	Butana plain, Sudan, Africa	280677260	0.9963	10.1543X	Excluded (PI-HAT ≥ 0.25)	/	/	Indigenous	/	<400	NA	<2000	http://agtr.ilri.cgiar.org/butana; https://pubmed.ncbi.nlm.nih.gov/40828965/
SRR12452281	Butana	East Africa	Bos indicus	PRJNA574857	Butana plain, Sudan, Africa	277691316	0.9962	9.9558X	Excluded (PI-HAT ≥ 0.25)	/	/	Indigenous	/	<400	NA	<2000	http://agtr.ilri.cgiar.org/butana; https://pubmed.ncbi.nlm.nih.gov/40828965/
SRR12496247	Erob	East Africa	Bos indicus	PRJNA658757	Tigray region of Ethiopia	281900173	0.9972	15.0689X	Passed	15.9455	Humid-heat (as control)	Indigenous	/	NA	NA	NA	NA
SRR12496246	Erob	East Africa	Bos indicus	PRJNA658756	Tigray region of Ethiopia	200091375	0.9968	10.7102X	Passed	16.651	Humid-heat (as control)	Indigenous	/	NA	NA	NA	NA
SRR12496244	Erob	East Africa	Bos indicus	PRJNA658755	Tigray region of Ethiopia	225269121	0.997	12.0131X	Passed	15.9446	Humid-heat (as control)	Indigenous	/	NA	NA	NA	NA
SRR12496243	Erob	East Africa	Bos indicus	PRJNA658754	Tigray region of Ethiopia	251797756	0.9939	13.4269X	Passed	15.982	Humid-heat (as control)	Indigenous	/	NA	NA	NA	NA
SRR12496242	Erob	East Africa	Bos indicus	PRJNA658753	Tigray region of Ethiopia	226966474	0.9977	12.1579X	Passed	15.4253	Humid-heat (as control)	Indigenous	/	NA	NA	NA	NA
SRR12496241	Erob	East Africa	Bos indicus	PRJNA658752	Tigray region of Ethiopia	223715423	0.9975	11.9643X	Passed	14.576	Humid-heat (as control)	Indigenous	/	NA	NA	NA	NA
SRR12496239	Erob	East Africa	Bos indicus	PRJNA658751	Tigray region of Ethiopia	214862127	0.9972	11.4843X	Passed	16.4182	Humid-heat (as control)	Indigenous	/	NA	NA	NA	NA
SRR12496238	Erob	East Africa	Bos indicus	PRJNA658750	Tigray region of Ethiopia	259412375	0.9974	13.8818X	Passed	15.8159	Humid-heat (as control)	Indigenous	/	NA	NA	NA	NA
SRR12496236	Erob	East Africa	Bos indicus	PRJNA658749	Tigray region of Ethiopia	201453244	0.9976	10.7741X	Passed	16.4898	Humid-heat (as control)	Indigenous	/	NA	NA	NA	NA
SRR12538831	Ethiopian Boran	East Africa	Bos indicus	PRJNA658760	Ethiopian, Africa	270762637	0.9973	9.808X	Passed	17.945	/	Indigenous	/	<400	120-140	NA	https://www.fao.org/dad-is/browse-by-country-and-species/zh/
SRR12538830	Ethiopian Boran	East Africa	Bos indicus	PRJNA658759	Ethiopian, Africa	277485391	0.9972	10.0623X	Passed	16.4469	/	Indigenous	/	<400	120-140	NA	https://www.fao.org/dad-is/browse-by-country-and-species/zh/
SRR12538829	Ethiopian Boran	East Africa	Bos indicus	PRJNA658758	Ethiopian, Africa	301464596	0.9976	10.9205X	Passed	16.7483	/	Indigenous	/	<400	120-140	NA	https://www.fao.org/dad-is/browse-by-country-and-species/zh/
SRR12452274	Ethiopian Boran	East Africa	Bos indicus	PRJNA574857	Ethiopian, Africa	275975233	0.997	9.6457X	Passed	16.4777	/	Indigenous	/	<400	120-140	NA	https://www.fao.org/dad-is/browse-by-country-and-species/zh/
SRR12452275	Ethiopian Boran	East Africa	Bos indicus	PRJNA574857	Ethiopian, Africa	290526759	0.9956	10.3688X	Passed	16.915	/	Indigenous	/	<400	120-140	NA	https://www.fao.org/dad-is/browse-by-country-and-species/zh/
SRR12452276	Ethiopian Boran	East Africa	Bos indicus	PRJNA574857	Ethiopian, Africa	300779428	0.9973	10.5398X	Passed	16.5597	/	Indigenous	/	<400	120-140	NA	https://www.fao.org/dad-is/browse-by-country-and-species/zh/
SRR12452277	Ethiopian Boran	East Africa	Bos indicus	PRJNA574857	Ethiopian, Africa	316934740	0.9977	11.397X	Passed	16.33	/	Indigenous	/	<400	120-140	NA	https://www.fao.org/dad-is/browse-by-country-and-species/zh/
SRR12452278	Ethiopian Boran	East Africa	Bos indicus	PRJNA574857	Ethiopian, Africa	301989935	0.9983	10.7587X	Passed	16.4112	/	Indigenous	/	<400	120-140	NA	https://www.fao.org/dad-is/browse-by-country-and-species/zh/
SRR12452279	Ethiopian Boran	East Africa	Bos indicus	PRJNA574857	Ethiopian, Africa	304733439	0.9981	10.9649X	Passed	18.2011	/	Indigenous	/	<400	120-140	NA	https://www.fao.org/dad-is/browse-by-country-and-species/zh/
SRR12452280	Ethiopian Boran	East Africa	Bos indicus	PRJNA574857	Ethiopian, Africa	322805413	0.9981	11.6088X	Passed	16.0677	/	Indigenous	/	<400	120-140	NA	https://www.fao.org/dad-is/browse-by-country-and-species/zh/
SRR12452270	Ethiopian Boran	East Africa	Bos indicus	PRJNA574857	Ethiopian, Africa	297853736	0.9971	10.6575X	Excluded (PI-HAT ≥ 0.25)	/	/	Indigenous	/	<400	120-140	NA	https://www.fao.org/dad-is/browse-by-country-and-species/zh/
SRR12452272	Ethiopian Boran	East Africa	Bos indicus	PRJNA574857	Ethiopian, Africa	293213876	0.9963	10.2682X	Excluded (PI-HAT ≥ 0.25)	/	/	Indigenous	/	<400	120-140	NA	https://www.fao.org/dad-is/browse-by-country-and-species/zh/
SRR12452273	Ethiopian Boran	East Africa	Bos indicus	PRJNA574857	Ethiopian, Africa	285174472	0.9959	10.006X	Excluded (PI-HAT ≥ 0.25)	/	/	Indigenous	/	<400	120-140	NA	https://www.fao.org/dad-is/browse-by-country-and-species/zh/
SRR12538828	Fogera	East Africa	Bos indicus	PRJNA658761	Lake Tana, Ethiopia, Africa	322930252	0.998	11.7329X	Passed	20.2913	Humid-heat (as control)	Indigenous	/	<400	NA	<2000	https://wikimili.com/en/Fogera_cattle; https://pubmed.ncbi.nlm.nih.gov/40828965/
SRR12452185	Fogera	East Africa	Bos indicus	PRJNA574857	Lake Tana, Ethiopia, Africa	300120176	0.9983	10.8777X	Passed	18.8982	Humid-heat (as control)	Indigenous	/	<400	NA	<2000	https://wikimili.com/en/Fogera_cattle; https://pubmed.ncbi.nlm.nih.gov/40828965/
SRR12452186	Fogera	East Africa	Bos indicus	PRJNA574857	Lake Tana, Ethiopia, Africa	280991590	0.996	10.0923X	Passed	19.6684	Humid-heat (as control)	Indigenous	/	<400	NA	<2000	https://wikimili.com/en/Fogera_cattle; https://pubmed.ncbi.nlm.nih.gov/40828965/
SRR12452187	Fogera	East Africa	Bos indicus	PRJNA574857	Lake Tana, Ethiopia, Africa	297891279	0.9982	10.7706X	Passed	21.1534	Humid-heat (as control)	Indigenous	/	<400	NA	<2000	https://wikimili.com/en/Fogera_cattle; https://pubmed.ncbi.nlm.nih.gov/40828965/
SRR12452188	Fogera	East Africa	Bos indicus	PRJNA574857	Lake Tana, Ethiopia, Africa	309384195	0.9981	11.2213X	Passed	19.7103	Humid-heat (as control)	Indigenous	/	<400	NA	<2000	https://wikimili.com/en/Fogera_cattle; https://pubmed.ncbi.nlm.nih.gov/40828965/
SRR12452262	Fogera	East Africa	Bos indicus	PRJNA574857	Lake Tana, Ethiopia, Africa	282672817	0.9955	10.0112X	Passed	19.4444	Humid-heat (as control)	Indigenous	/	<400	NA	<2000	https://wikimili.com/en/Fogera_cattle; https://pubmed.ncbi.nlm.nih.gov/40828965/
SRR12452263	Fogera	East Africa	Bos indicus	PRJNA574857	Lake Tana, Ethiopia, Africa	306473932	0.9983	11.1119X	Passed	19.2567	Humid-heat (as control)	Indigenous	/	<400	NA	<2000	https://wikimili.com/en/Fogera_cattle; https://pubmed.ncbi.nlm.nih.gov/40828965/
SRR12452264	Fogera	East Africa	Bos indicus	PRJNA574857	Lake Tana, Ethiopia, Africa	346598178	0.9985	12.5716X	Passed	20.025	Humid-heat (as control)	Indigenous	/	<400	NA	<2000	https://wikimili.com/en/Fogera_cattle; https://pubmed.ncbi.nlm.nih.gov/40828965/
SRR12452297	Fogera	East Africa	Bos indicus	PRJNA574857	Lake Tana, Ethiopia, Africa	330055487	0.9983	11.9669X	Passed	18.454	Humid-heat (as control)	Indigenous	/	<400	NA	<2000	https://wikimili.com/en/Fogera_cattle; https://pubmed.ncbi.nlm.nih.gov/40828965/
SRR12452261	Fogera	East Africa	Bos indicus	PRJNA574857	Lake Tana, Ethiopia, Africa	315933358	0.9981	11.4502X	Excluded (PI-HAT ≥ 0.25)	/	/	Indigenous	/	<400	NA	<2000	https://wikimili.com/en/Fogera_cattle; https://pubmed.ncbi.nlm.nih.gov/40828965/
SRR12538861	Goffa	East Africa	Bos indicus	PRJNA658768	Sawla, South Omo, Ethiopia	304246943	0.9963	11.0278X	Passed	20.1552	/	Indigenous	/	<400	NA	<2000	https://papers.ssrn.com/sol3/papers.cfm?abstract_id=4645316; https://pubmed.ncbi.nlm.nih.gov/40828965/
SRR12538860	Goffa	East Africa	Bos indicus	PRJNA658767	Sawla, South Omo, Ethiopia	334584251	0.9983	12.1507X	Passed	21.0669	/	Indigenous	/	<400	NA	<2000	https://papers.ssrn.com/sol3/papers.cfm?abstract_id=4645316; https://pubmed.ncbi.nlm.nih.gov/40828965/
SRR12538859	Goffa	East Africa	Bos indicus	PRJNA658766	Sawla, South Omo, Ethiopia	311585808	0.9975	11.2938X	Passed	18.6728	/	Indigenous	/	<400	NA	<2000	https://papers.ssrn.com/sol3/papers.cfm?abstract_id=4645316; https://pubmed.ncbi.nlm.nih.gov/40828965/
SRR12538858	Goffa	East Africa	Bos indicus	PRJNA658765	Sawla, South Omo, Ethiopia	228214464	0.9977	8.2704X	Passed	21.3271	/	Indigenous	/	<400	NA	<2000	https://papers.ssrn.com/sol3/papers.cfm?abstract_id=4645316; https://pubmed.ncbi.nlm.nih.gov/40828965/
SRR12538857	Goffa	East Africa	Bos indicus	PRJNA658764	Sawla, South Omo, Ethiopia	261851552	0.9975	9.4998X	Passed	22.0364	/	Indigenous	/	<400	NA	<2000	https://papers.ssrn.com/sol3/papers.cfm?abstract_id=4645316; https://pubmed.ncbi.nlm.nih.gov/40828965/
SRR12452265	Goffa	East Africa	Bos indicus	PRJNA574857	Sawla, South Omo, Ethiopia	299510310	0.9981	10.8516X	Passed	22.3941	/	Indigenous	/	<400	NA	<2000	https://papers.ssrn.com/sol3/papers.cfm?abstract_id=4645316; https://pubmed.ncbi.nlm.nih.gov/40828965/
SRR12452266	Goffa	East Africa	Bos indicus	PRJNA574857	Sawla, South Omo, Ethiopia	251007361	0.9977	8.9942X	Passed	21.1195	/	Indigenous	/	<400	NA	<2000	https://papers.ssrn.com/sol3/papers.cfm?abstract_id=4645316; https://pubmed.ncbi.nlm.nih.gov/40828965/
SRR12452267	Goffa	East Africa	Bos indicus	PRJNA574857	Sawla, South Omo, Ethiopia	309249355	0.9982	11.1356X	Passed	21.1399	/	Indigenous	/	<400	NA	<2000	https://papers.ssrn.com/sol3/papers.cfm?abstract_id=4645316; https://pubmed.ncbi.nlm.nih.gov/40828965/
SRR12452268	Goffa	East Africa	Bos indicus	PRJNA574857	Sawla, South Omo, Ethiopia	316791086	0.9983	11.4391X	Passed	20.7302	/	Indigenous	/	<400	NA	<2000	https://papers.ssrn.com/sol3/papers.cfm?abstract_id=4645316; https://pubmed.ncbi.nlm.nih.gov/40828965/
SRR12452227	Goffa	East Africa	Bos indicus	PRJNA574857	Sawla, South Omo, Ethiopia	266652876	0.9968	9.4442X	Excluded (PI-HAT ≥ 0.25)	/	/	Indigenous	/	<400	NA	<2000	https://papers.ssrn.com/sol3/papers.cfm?abstract_id=4645316; https://pubmed.ncbi.nlm.nih.gov/40828965/
SRR12452229	Goffa	East Africa	Bos indicus	PRJNA574857	Sawla, South Omo, Ethiopia	232941743	0.9971	8.2364X	Excluded (PI-HAT ≥ 0.25)	/	/	Indigenous	/	<400	NA	<2000	https://papers.ssrn.com/sol3/papers.cfm?abstract_id=4645316; https://pubmed.ncbi.nlm.nih.gov/40828965/
SRR12452230	Goffa	East Africa	Bos indicus	PRJNA574857	Sawla, South Omo, Ethiopia	304356140	0.9976	10.9201X	Excluded (PI-HAT ≥ 0.25)	/	/	Indigenous	/	<400	NA	<2000	https://papers.ssrn.com/sol3/papers.cfm?abstract_id=4645316; https://pubmed.ncbi.nlm.nih.gov/40828965/
SRR12452231	Goffa	East Africa	Bos indicus	PRJNA574857	Sawla, South Omo, Ethiopia	322775984	0.9983	11.6511X	Excluded (PI-HAT ≥ 0.25)	/	/	Indigenous	/	<400	NA	<2000	https://papers.ssrn.com/sol3/papers.cfm?abstract_id=4645316; https://pubmed.ncbi.nlm.nih.gov/40828965/
SRR12452232	Goffa	East Africa	Bos indicus	PRJNA574857	Sawla, South Omo, Ethiopia	297377942	0.9963	10.6658X	Excluded (PI-HAT ≥ 0.25)	/	/	Indigenous	/	<400	NA	<2000	https://papers.ssrn.com/sol3/papers.cfm?abstract_id=4645316; https://pubmed.ncbi.nlm.nih.gov/40828965/
SRR12452269	Goffa	East Africa	Bos indicus	PRJNA574857	Sawla, South Omo, Ethiopia	317777638	0.9974	11.5086X	Excluded (PI-HAT ≥ 0.25)	/	/	Indigenous	/	<400	NA	<2000	https://papers.ssrn.com/sol3/papers.cfm?abstract_id=4645316; https://pubmed.ncbi.nlm.nih.gov/40828965/
SRR12538856	Horro	East Africa	Bos indicus	PRJNA658771	Horro Guduru area, Ethiopia, Africa	235091832	0.9975	8.5272X	Passed	22.1779	/	Indigenous	/	<400	NA	<2000	https://apps.dasnr.okstate.edu/SSL/afs.okstate.edu/breeds/copy_of_cattle/horro/index.html; https://pubmed.ncbi.nlm.nih.gov/40828965/
SRR12538855	Horro	East Africa	Bos indicus	PRJNA658770	Horro Guduru area, Ethiopia, Africa	308845662	0.9972	11.1982X	Passed	20.6249	/	Indigenous	/	<400	NA	<2000	https://apps.dasnr.okstate.edu/SSL/afs.okstate.edu/breeds/copy_of_cattle/horro/index.html; https://pubmed.ncbi.nlm.nih.gov/40828965/
SRR12538854	Horro	East Africa	Bos indicus	PRJNA658769	Horro Guduru area, Ethiopia, Africa	314368537	0.9932	11.3524X	Passed	21.1071	/	Indigenous	/	<400	NA	<2000	https://apps.dasnr.okstate.edu/SSL/afs.okstate.edu/breeds/copy_of_cattle/horro/index.html; https://pubmed.ncbi.nlm.nih.gov/40828965/
SRR12452252	Horro	East Africa	Bos indicus	PRJNA574857	Horro Guduru area, Ethiopia, Africa	282969445	0.9972	10.2097X	Passed	22.691	/	Indigenous	/	<400	NA	<2000	https://apps.dasnr.okstate.edu/SSL/afs.okstate.edu/breeds/copy_of_cattle/horro/index.html; https://pubmed.ncbi.nlm.nih.gov/40828965/
SRR12452253	Horro	East Africa	Bos indicus	PRJNA574857	Horro Guduru area, Ethiopia, Africa	291155327	0.9978	10.4866X	Passed	19.4882	/	Indigenous	/	<400	NA	<2000	https://apps.dasnr.okstate.edu/SSL/afs.okstate.edu/breeds/copy_of_cattle/horro/index.html; https://pubmed.ncbi.nlm.nih.gov/40828965/
SRR12452254	Horro	East Africa	Bos indicus	PRJNA574857	Horro Guduru area, Ethiopia, Africa	244278210	0.9974	8.6609X	Passed	21.9623	/	Indigenous	/	<400	NA	<2000	https://apps.dasnr.okstate.edu/SSL/afs.okstate.edu/breeds/copy_of_cattle/horro/index.html; https://pubmed.ncbi.nlm.nih.gov/40828965/
SRR12452256	Horro	East Africa	Bos indicus	PRJNA574857	Horro Guduru area, Ethiopia, Africa	271409853	0.9854	9.5097X	Passed	21.6926	/	Indigenous	/	<400	NA	<2000	https://apps.dasnr.okstate.edu/SSL/afs.okstate.edu/breeds/copy_of_cattle/horro/index.html; https://pubmed.ncbi.nlm.nih.gov/40828965/
SRR12452257	Horro	East Africa	Bos indicus	PRJNA574857	Horro Guduru area, Ethiopia, Africa	248902197	0.9972	8.8235X	Passed	22.2823	/	Indigenous	/	<400	NA	<2000	https://apps.dasnr.okstate.edu/SSL/afs.okstate.edu/breeds/copy_of_cattle/horro/index.html; https://pubmed.ncbi.nlm.nih.gov/40828965/
SRR12452258	Horro	East Africa	Bos indicus	PRJNA574857	Horro Guduru area, Ethiopia, Africa	311486782	0.9981	11.2455X	Passed	20.2901	/	Indigenous	/	<400	NA	<2000	https://apps.dasnr.okstate.edu/SSL/afs.okstate.edu/breeds/copy_of_cattle/horro/index.html; https://pubmed.ncbi.nlm.nih.gov/40828965/
SRR12452259	Horro	East Africa	Bos indicus	PRJNA574857	Horro Guduru area, Ethiopia, Africa	281227921	0.997	9.9726X	Passed	22.475	/	Indigenous	/	<400	NA	<2000	https://apps.dasnr.okstate.edu/SSL/afs.okstate.edu/breeds/copy_of_cattle/horro/index.html; https://pubmed.ncbi.nlm.nih.gov/40828965/
SRR12452260	Horro	East Africa	Bos indicus	PRJNA574857	Horro Guduru area, Ethiopia, Africa	230364098	0.9975	8.1534X	Passed	21.4197	/	Indigenous	/	<400	NA	<2000	https://apps.dasnr.okstate.edu/SSL/afs.okstate.edu/breeds/copy_of_cattle/horro/index.html; https://pubmed.ncbi.nlm.nih.gov/40828965/
SRR12452249	Horro	East Africa	Bos indicus	PRJNA574857	Horro Guduru area, Ethiopia, Africa	299536738	0.993	10.7684X	Excluded (PI-HAT ≥ 0.25)	/	/	Indigenous	/	<400	NA	<2000	https://apps.dasnr.okstate.edu/SSL/afs.okstate.edu/breeds/copy_of_cattle/horro/index.html; https://pubmed.ncbi.nlm.nih.gov/40828965/
SRR12452250	Horro	East Africa	Bos indicus	PRJNA574857	Horro Guduru area, Ethiopia, Africa	294570264	0.9972	10.6346X	Excluded (PI-HAT ≥ 0.25)	/	/	Indigenous	/	<400	NA	<2000	https://apps.dasnr.okstate.edu/SSL/afs.okstate.edu/breeds/copy_of_cattle/horro/index.html; https://pubmed.ncbi.nlm.nih.gov/40828965/
SRR12452251	Horro	East Africa	Bos indicus	PRJNA574857	Horro Guduru area, Ethiopia, Africa	231766444	0.9966	8.2636X	Excluded (PI-HAT ≥ 0.25)	/	/	Indigenous	/	<400	NA	<2000	https://apps.dasnr.okstate.edu/SSL/afs.okstate.edu/breeds/copy_of_cattle/horro/index.html; https://pubmed.ncbi.nlm.nih.gov/40828965/
SRR12452223	Kenana	East Africa	Bos indicus	PRJNA574857	Sudan, Africa	317677789	0.9964	11.2754X	Passed	18.7147	Cold (as control); Arid-heat	Indigenous	/	400-800	NA	<2000	https://www.cambridge.org/core/journals/animal-genetic-resources-resources-genetiques-animales-recursos-geneticos-animales/article/abs/characterisation-of-kenana-cattle-breed-and-its-production-environment/DE5D63EBC9108D78B1385F4A384231D1; https://pubmed.ncbi.nlm.nih.gov/40828965/
SRR12452224	Kenana	East Africa	Bos indicus	PRJNA574857	Sudan, Africa	299366989	0.9972	10.8185X	Passed	18.6204	Cold (as control); Arid-heat	Indigenous	/	400-800	NA	<2000	https://www.cambridge.org/core/journals/animal-genetic-resources-resources-genetiques-animales-recursos-geneticos-animales/article/abs/characterisation-of-kenana-cattle-breed-and-its-production-environment/DE5D63EBC9108D78B1385F4A384231D1; https://pubmed.ncbi.nlm.nih.gov/40828965/
SRR12452225	Kenana	East Africa	Bos indicus	PRJNA574857	Sudan, Africa	292990047	0.9965	10.5776X	Passed	18.185	Cold (as control); Arid-heat	Indigenous	/	400-800	NA	<2000	https://www.cambridge.org/core/journals/animal-genetic-resources-resources-genetiques-animales-recursos-geneticos-animales/article/abs/characterisation-of-kenana-cattle-breed-and-its-production-environment/DE5D63EBC9108D78B1385F4A384231D1; https://pubmed.ncbi.nlm.nih.gov/40828965/
SRR12452226	Kenana	East Africa	Bos indicus	PRJNA574857	Sudan, Africa	278103961	0.994	9.8571X	Passed	21.4423	Cold (as control); Arid-heat	Indigenous	/	400-800	NA	<2000	https://www.cambridge.org/core/journals/animal-genetic-resources-resources-genetiques-animales-recursos-geneticos-animales/article/abs/characterisation-of-kenana-cattle-breed-and-its-production-environment/DE5D63EBC9108D78B1385F4A384231D1; https://pubmed.ncbi.nlm.nih.gov/40828965/
SRR3694651	Kenana	East Africa	Bos indicus	PRJNA312138	Sudan, Africa	269316234	0.9983	9.5265X	Passed	19.7692	Cold (as control); Arid-heat	Indigenous	/	400-800	NA	<2000	https://www.cambridge.org/core/journals/animal-genetic-resources-resources-genetiques-animales-recursos-geneticos-animales/article/abs/characterisation-of-kenana-cattle-breed-and-its-production-environment/DE5D63EBC9108D78B1385F4A384231D1; https://pubmed.ncbi.nlm.nih.gov/40828965/
SRR3694652	Kenana	East Africa	Bos indicus	PRJNA312138	Sudan, Africa	275274293	0.9984	9.681X	Passed	21.2294	Cold (as control); Arid-heat	Indigenous	/	400-800	NA	<2000	https://www.cambridge.org/core/journals/animal-genetic-resources-resources-genetiques-animales-recursos-geneticos-animales/article/abs/characterisation-of-kenana-cattle-breed-and-its-production-environment/DE5D63EBC9108D78B1385F4A384231D1; https://pubmed.ncbi.nlm.nih.gov/40828965/
SRR3694653	Kenana	East Africa	Bos indicus	PRJNA312138	Sudan, Africa	272591047	0.9981	9.5896X	Passed	20.4967	Cold (as control); Arid-heat	Indigenous	/	400-800	NA	<2000	https://www.cambridge.org/core/journals/animal-genetic-resources-resources-genetiques-animales-recursos-geneticos-animales/article/abs/characterisation-of-kenana-cattle-breed-and-its-production-environment/DE5D63EBC9108D78B1385F4A384231D1; https://pubmed.ncbi.nlm.nih.gov/40828965/
SRR3694654	Kenana	East Africa	Bos indicus	PRJNA312138	Sudan, Africa	376199459	0.9377	12.5053X	Passed	20.9491	Cold (as control); Arid-heat	Indigenous	/	400-800	NA	<2000	https://www.cambridge.org/core/journals/animal-genetic-resources-resources-genetiques-animales-recursos-geneticos-animales/article/abs/characterisation-of-kenana-cattle-breed-and-its-production-environment/DE5D63EBC9108D78B1385F4A384231D1; https://pubmed.ncbi.nlm.nih.gov/40828965/
SRR3694655	Kenana	East Africa	Bos indicus	PRJNA312138	Sudan, Africa	264398444	0.9912	9.9401X	Passed	21.009	Cold (as control); Arid-heat	Indigenous	/	400-800	NA	<2000	https://www.cambridge.org/core/journals/animal-genetic-resources-resources-genetiques-animales-recursos-geneticos-animales/article/abs/characterisation-of-kenana-cattle-breed-and-its-production-environment/DE5D63EBC9108D78B1385F4A384231D1; https://pubmed.ncbi.nlm.nih.gov/40828965/
SRR3694657	Kenana	East Africa	Bos indicus	PRJNA312138	Sudan, Africa	265702185	0.9979	9.3952X	Passed	18.6125	Cold (as control); Arid-heat	Indigenous	/	400-800	NA	<2000	https://www.cambridge.org/core/journals/animal-genetic-resources-resources-genetiques-animales-recursos-geneticos-animales/article/abs/characterisation-of-kenana-cattle-breed-and-its-production-environment/DE5D63EBC9108D78B1385F4A384231D1; https://pubmed.ncbi.nlm.nih.gov/40828965/
SRR3694658	Kenana	East Africa	Bos indicus	PRJNA312138	Sudan, Africa	271931276	0.998	9.5532X	Passed	19.5855	Cold (as control); Arid-heat	Indigenous	/	400-800	NA	<2000	https://www.cambridge.org/core/journals/animal-genetic-resources-resources-genetiques-animales-recursos-geneticos-animales/article/abs/characterisation-of-kenana-cattle-breed-and-its-production-environment/DE5D63EBC9108D78B1385F4A384231D1; https://pubmed.ncbi.nlm.nih.gov/40828965/
SRR3694659	Kenana	East Africa	Bos indicus	PRJNA312138	Sudan, Africa	271213034	0.9985	9.5533X	Passed	19.3528	Cold (as control); Arid-heat	Indigenous	/	400-800	NA	<2000	https://www.cambridge.org/core/journals/animal-genetic-resources-resources-genetiques-animales-recursos-geneticos-animales/article/abs/characterisation-of-kenana-cattle-breed-and-its-production-environment/DE5D63EBC9108D78B1385F4A384231D1; https://pubmed.ncbi.nlm.nih.gov/40828965/
SRR3694656	Kenana	East Africa	Bos indicus	PRJNA312138	Sudan, Africa	264944778	0.9985	9.3638X	Excluded (PI-HAT ≥ 0.25)	/	/	Indigenous	/	400-800	NA	<2000	https://www.cambridge.org/core/journals/animal-genetic-resources-resources-genetiques-animales-recursos-geneticos-animales/article/abs/characterisation-of-kenana-cattle-breed-and-its-production-environment/DE5D63EBC9108D78B1385F4A384231D1; https://pubmed.ncbi.nlm.nih.gov/40828965/
SRR12538853	Mursi	East Africa	Bos indicus	PRJNA658784	Ethiopia, Africa	300100338	0.9979	10.894X	Passed	27.3594	/	Indigenous	/	400-800	NA	<2000	https://www.researchgate.net/publication/281241393_On-farm_phenotypic_characterization_of_Mursi_cattle_in_its_production_environment_in_South_Omo_Zone_Southwest_Ethiopia; https://pubmed.ncbi.nlm.nih.gov/40828965/
SRR12452212	Mursi	East Africa	Bos indicus	PRJNA574857	Ethiopia, Africa	294993805	0.9964	10.5314X	Passed	28.9836	/	Indigenous	/	400-800	NA	<2000	https://www.researchgate.net/publication/281241393_On-farm_phenotypic_characterization_of_Mursi_cattle_in_its_production_environment_in_South_Omo_Zone_Southwest_Ethiopia; https://pubmed.ncbi.nlm.nih.gov/40828965/
SRR12452214	Mursi	East Africa	Bos indicus	PRJNA574857	Ethiopia, Africa	219941520	0.9975	7.8659X	Passed	26.4693	/	Indigenous	/	400-800	NA	<2000	https://www.researchgate.net/publication/281241393_On-farm_phenotypic_characterization_of_Mursi_cattle_in_its_production_environment_in_South_Omo_Zone_Southwest_Ethiopia; https://pubmed.ncbi.nlm.nih.gov/40828965/
SRR12452215	Mursi	East Africa	Bos indicus	PRJNA574857	Ethiopia, Africa	265008653	0.9974	9.4886X	Passed	26.91	/	Indigenous	/	400-800	NA	<2000	https://www.researchgate.net/publication/281241393_On-farm_phenotypic_characterization_of_Mursi_cattle_in_its_production_environment_in_South_Omo_Zone_Southwest_Ethiopia; https://pubmed.ncbi.nlm.nih.gov/40828965/
SRR12452216	Mursi	East Africa	Bos indicus	PRJNA574857	Ethiopia, Africa	267667922	0.9961	9.569X	Passed	27.1002	/	Indigenous	/	400-800	NA	<2000	https://www.researchgate.net/publication/281241393_On-farm_phenotypic_characterization_of_Mursi_cattle_in_its_production_environment_in_South_Omo_Zone_Southwest_Ethiopia; https://pubmed.ncbi.nlm.nih.gov/40828965/
SRR12452218	Mursi	East Africa	Bos indicus	PRJNA574857	Ethiopia, Africa	270049157	0.9972	9.6697X	Passed	28.3542	/	Indigenous	/	400-800	NA	<2000	https://www.researchgate.net/publication/281241393_On-farm_phenotypic_characterization_of_Mursi_cattle_in_its_production_environment_in_South_Omo_Zone_Southwest_Ethiopia; https://pubmed.ncbi.nlm.nih.gov/40828965/
SRR12452219	Mursi	East Africa	Bos indicus	PRJNA574857	Ethiopia, Africa	334487060	0.9942	12.1192X	Passed	26.9486	/	Indigenous	/	400-800	NA	<2000	https://www.researchgate.net/publication/281241393_On-farm_phenotypic_characterization_of_Mursi_cattle_in_its_production_environment_in_South_Omo_Zone_Southwest_Ethiopia; https://pubmed.ncbi.nlm.nih.gov/40828965/
SRR12452220	Mursi	East Africa	Bos indicus	PRJNA574857	Ethiopia, Africa	293899173	0.9921	11.0798X	Passed	27.25	/	Indigenous	/	400-800	NA	<2000	https://www.researchgate.net/publication/281241393_On-farm_phenotypic_characterization_of_Mursi_cattle_in_its_production_environment_in_South_Omo_Zone_Southwest_Ethiopia; https://pubmed.ncbi.nlm.nih.gov/40828965/
SRR12452221	Mursi	East Africa	Bos indicus	PRJNA574857	Ethiopia, Africa	279657231	0.9964	9.8484X	Passed	23.4971	/	Indigenous	/	400-800	NA	<2000	https://www.researchgate.net/publication/281241393_On-farm_phenotypic_characterization_of_Mursi_cattle_in_its_production_environment_in_South_Omo_Zone_Southwest_Ethiopia; https://pubmed.ncbi.nlm.nih.gov/40828965/
SRR12452222	Mursi	East Africa	Bos indicus	PRJNA574857	Ethiopia, Africa	301804547	0.9983	10.9217X	Passed	29.4802	/	Indigenous	/	400-800	NA	<2000	https://www.researchgate.net/publication/281241393_On-farm_phenotypic_characterization_of_Mursi_cattle_in_its_production_environment_in_South_Omo_Zone_Southwest_Ethiopia; https://pubmed.ncbi.nlm.nih.gov/40828965/
SRR12452213	Mursi	East Africa	Bos indicus	PRJNA574857	Ethiopia, Africa	296719892	0.9971	10.6249X	Excluded (PI-HAT ≥ 0.25)	/	/	Indigenous	/	400-800	NA	<2000	https://www.researchgate.net/publication/281241393_On-farm_phenotypic_characterization_of_Mursi_cattle_in_its_production_environment_in_South_Omo_Zone_Southwest_Ethiopia; https://pubmed.ncbi.nlm.nih.gov/40828965/
SRR3219049	Ogaden	East Africa	Bos indicus	PRJNA312138	Ogaden, Ethiopia, Africa	252901426	0.9979	8.8837X	Passed	17.9518	/	Indigenous	/	<400	<120	<2000	https://www.fao.org/dad-is/browse-by-country-and-species/zh/
SRR3225526	Ogaden	East Africa	Bos indicus	PRJNA312138	Ogaden, Ethiopia, Africa	278222324	0.9979	9.815X	Passed	17.7882	/	Indigenous	/	<400	<120	<2000	https://www.fao.org/dad-is/browse-by-country-and-species/zh/
SRR3234542	Ogaden	East Africa	Bos indicus	PRJNA312138	Ogaden, Ethiopia, Africa	254735728	0.9909	9.5664X	Passed	17.5508	/	Indigenous	/	<400	<120	<2000	https://www.fao.org/dad-is/browse-by-country-and-species/zh/
SRR3490689	Ogaden	East Africa	Bos indicus	PRJNA312138	Ogaden, Ethiopia, Africa	263509938	0.998	9.3163X	Passed	17.0606	/	Indigenous	/	<400	<120	<2000	https://www.fao.org/dad-is/browse-by-country-and-species/zh/
SRR3491019	Ogaden	East Africa	Bos indicus	PRJNA312138	Ogaden, Ethiopia, Africa	269649630	0.9982	9.5441X	Passed	17.7312	/	Indigenous	/	<400	<120	<2000	https://www.fao.org/dad-is/browse-by-country-and-species/zh/
SRR3508266	Ogaden	East Africa	Bos indicus	PRJNA312138	Ogaden, Ethiopia, Africa	264718348	0.9986	9.3202X	Passed	18.0279	/	Indigenous	/	<400	<120	<2000	https://www.fao.org/dad-is/browse-by-country-and-species/zh/
SRR3592091	Ogaden	East Africa	Bos indicus	PRJNA312138	Ogaden, Ethiopia, Africa	258207414	0.9968	9.0896X	Passed	18.106	/	Indigenous	/	<400	<120	<2000	https://www.fao.org/dad-is/browse-by-country-and-species/zh/
SRR3592092	Ogaden	East Africa	Bos indicus	PRJNA312138	Ogaden, Ethiopia, Africa	271257562	0.9972	9.5697X	Passed	15.5829	/	Indigenous	/	<400	<120	<2000	https://www.fao.org/dad-is/browse-by-country-and-species/zh/
SRR3592093	Ogaden	East Africa	Bos indicus	PRJNA312138	Ogaden, Ethiopia, Africa	241806738	0.9975	8.6028X	Passed	19.1401	/	Indigenous	/	<400	<120	<2000	https://www.fao.org/dad-is/browse-by-country-and-species/zh/
SRR12496224	Raya	East Africa	Bos indicus	PRJNA658727	Tigray region, North Ethiopia	202951344	0.9975	10.8488X	Passed	16.1136	Humid-heat (as control)	Indigenous	/	<400	<120	<2000	https://www.fao.org/dad-is/browse-by-country-and-species/zh/
SRR12496225	Raya	East Africa	Bos indicus	PRJNA658727	Tigray region, North Ethiopia	200636082	0.9973	10.7361X	Passed	16.4136	Humid-heat (as control)	Indigenous	/	<400	<120	<2000	https://www.fao.org/dad-is/browse-by-country-and-species/zh/
[truncated: 38 more rows]

## Sheet: Table S2
Table S2. Four inbreeding coefficients of 102 cattle breeds from 17 regions worldwide.
Region	Breed	FROH	FHOM	FGRM	FUNI
[truncated: 118 more rows]

## Sheet: Table S3
Table S3. Spearman correlation between four inbreeding coefficients, including FROH, FHOM, FGRM, and FUNI.
[truncated: 120 more rows]

[truncated: 6 more sheets: Table S4, Table S5, Table S6, Table S7, Table S8, Table S9]
